# Supplementary material for: Backers investment behavior on explicit and implicit factors in reward-based crowdfunding based on ELM theory
Source: PLoS One. 2020 Aug 6;15(8):e0236979. doi: 10.1371/journal.pone.0236979 (PMC7410212; doi:10.1371/journal.pone.0236979)
Supplement: S1 Code — (TXT) [file pone.0236979.s001.txt]

'Option Explicit
Private Declare Function SafeArrayGetDim Lib "oleaut32.dll" (ByRef saArray() As Any) As Long


Public Sub getDetail()

    Dim arrDetail()   
    Dim intColNum As Integer
    Dim strText    
    Dim numProjects As Integer
    Dim strUrl As String
    Dim oDom
    Dim oWindow
    Dim sigItem As Single
    Dim i As Single
    Dim realItem As Single
    Dim n As Integer
    Dim k As Integer
    Dim m As Boolean
    Dim numRow As Integer
   ' Dim projectId As Single
    Dim reg As Object
    Dim t As Date
    Dim typeCol As String
    Dim arrSaved
    Dim arrPreExist()
    Dim shT As Worksheet
    
    Dim numItemType As Integer
    Dim strTypeCon As String
    t = Timer
    
    Dim arrSheetName() As Date
    Dim sheetDate
    Dim yesterDate As Date
    

    Set reg = CreateObject("VBScript.RegExp")
    With reg
        .Global = True
        .Pattern = "[^0-9]"
    End With
    
 Application.ScreenUpdating = False
    n = 0
    ReDim arrSheetName(1 To Sheets.Count, 1 To 1)
    For i = 1 To Sheets.Count
        If IsDate(Sheets(i).Name) Then
            n = n + 1
            arrSheetName(n, 1) = Sheets(i).Name
        End If
    Next i
    
    yesterDate = arrSheetName(1, 1)
    For Each sheetDate In arrSheetName
        If sheetDate > yesterDate Then
            yesterDate = sheetDate
        End If
    Next sheetDate
    Sheets.Add after:=Worksheets(ThisWorkbook.Sheets.Count)
    ActiveSheet.Name = Format(Date, "YYYY-MM-DD")
    Set shT = ActiveSheet
    
    arrSaved = Worksheets(Format(yesterDate, "YYYY-MM-DD")).UsedRange
    numRow = UBound(arrSaved)
    intColNum = 28
   

 
    numRow = UBound(arrSaved)
  '  ReDim arrDetail(1 To numRow + 100, 1 To intColNum) 
    ReDim arrPreExist(1 To numRow, 1 To 2)
   With shT
    .Cells(1, 1) = "项目发起人"
    .Cells(1, 2) = "项目名称"
    .Cells(1, 3) = "已达比例"
    .Cells(1, 4) = "已筹金额"
    .Cells(1, 5) = "目标额度"
    .Cells(1, 6) = "截止日期"
    .Cells(1, 7) = "剩余天数"
    .Cells(1, 8) = "项目发起数"
    .Cells(1, 9) = "抽奖人数"
    .Cells(1, 10) = "奉献人数"
    .Cells(1, 11) = "支持人数"
    .Cells(1, 12) = "关注数"
    .Cells(1, 13) = "点赞数"
    .Cells(1, 14) = "项目进展数"
    .Cells(1, 15) = "话题数"
    .Cells(1, 16) = "视频数"
    .Cells(1, 17) = "图片数"
    .Cells(1, 18) = "档位数(含抽奖和无私奉献)"
    .Cells(1, 19) = "配送费用"
    .Cells(1, 20) = "回报时间"    
    .Cells(1, 21) = "筹类型"    '
    .Cells(1, 22) = "公司名称"
    .Cells(1, 23) = "融资类型"
    .Cells(1, 24) = "创建时间"
    .Cells(1, 25) = "众筹链接"
    .Cells(1, 26) = "采集时间"
    .Cells(1, 27) = "备注"
    .Cells(1, 28) = "每天采集时间"
    .Cells(1, 29) = "众筹时长"
    .UsedRange.Range("a1:ac1").Font.Bold = True
  End With
  Application.DisplayStatusBar = True
runAfterSave:
    k = 1
    For i = 2 To numRow
        
        strUrl = arrSaved(i, 25)
        projectId = reg.Replace(strUrl, "")
        If arrSaved(i, 27) = "项目完成，停止更新" Then
            For j = 1 To intColNum
                shT.Cells(i, j) = arrSaved(i, j)
            Next j
        Else
            
            Set oWindow = oDom.parentWindow
            With CreateObject("WinHttp.WinHttpRequest.5.1")
                .Open "GET", strUrl, False
                .send
                strText = .responsetext
            End With
            If InStr(strText, "<title>京东众筹平台-京东金融</title>") Or InStr(strText, "您查询的项目不存在！") Or InStr(strText, "error.png") Or InStr(strText, "您访问的页面失联啦") Then
                shT.Cells(i, 27) = "页面不存在，或未设置,请查看:" & strUrl
                 
                 '"项目发起人"
                shT.Cells(i, 1) = arrSaved(i, 1)
                
                 '"项目名称"
                shT.Cells(i, 2) = arrSaved(i, 2)
                shT.Cells(i, 25) = arrSaved(i, 25)
            Else
                oDom.body.innerHTML = strText
                '"项目发起人"
                shT.Cells(i, 1) = arrSaved(i, 1)
                
                 '"项目名称"
                shT.Cells(i, 2) = arrSaved(i, 2)
                
                 '"已达比例"
                If reg.Replace(oWindow.eval("$('.fl&.percent').eq(0).text()"), "") & "%" = arrSaved(i, 3) Then
                    shT.Cells(i, 3) = arrSaved(i, 3)
                Else
                    shT.Cells(i, 3) = reg.Replace(oWindow.eval("$('.fl&.percent').eq(0).text()"), "") & "%"
                    shT.Cells(i, 3).Font.Color = vbRed
                End If
                
                '"已筹金额"
                If reg.Replace(oWindow.eval("$('.p-num').eq(0).text()"), "") = arrSaved(i, 4) Then
                    shT.Cells(i, 4) = arrSaved(i, 4)
                Else
                    shT.Cells(i, 4) = reg.Replace(oWindow.eval("$('.p-num').eq(0).text()"), "")
                    shT.Cells(i, 4).Font.Color = vbRed
                End If
                

                If oWindow.eval("$('.zc-green-infinite').size()") = 1 Then
                    shT.Cells(i, 5) = "∞"    '"目标额度"
                    shT.Cells(i, 6) = Format(oWindow.eval("$('.p-target .f_red').eq(0).text()"), "yyyy-mm-dd") & " Start"  
                    shT.Cells(i, 21) = "筹∞"
                    
                    If oWindow.eval("$('.p-target .f_red').eq(1).text()") & " During" = arrSaved(i, 7) Then
                        shT.Cells(i, 7) = arrSaved(i, 7)
                    Else
                        shT.Cells(i, 7) = oWindow.eval("$('.p-target .f_red').eq(1).text()") & " During"
                        shT.Cells(i, 7).Font.Color = vbRed
                    End If
                End If
                
                    If oWindow.eval("$('.zc-success').size()") = 1 Then
                    shT.Cells(i, 5) = reg.Replace(oWindow.eval("$('.p-target .f_red').eq(1).text()"), "")   '"目标额度"
                    shT.Cells(i, 6) = Format(oWindow.eval("$('.p-target .f_red').eq(0).text()"), "yyyy-mm-dd") & " End"   '截止日期
                    shT.Cells(i, 21) = "众筹成功"
                    shT.Cells(i, 7) = Trim(oWindow.eval("$('.p-target .f_red').eq(2).text()")) & " Remain"  '剩余天数Remain
                    shT.Cells(i, 27) = "众筹成功，发货中"
                    shT.Cells(i, 28) = Now()
                End If
                
                
                If oWindow.eval("$('.xm-success').size()") = 1 Then
                    shT.Cells(i, 5) = reg.Replace(oWindow.eval("$('.p-target .f_red').eq(1).text()"), "")   '"目标额度"
                    shT.Cells(i, 6) = Format(oWindow.eval("$('.p-target .f_red').eq(0).text()"), "yyyy-mm-dd") & " End"   '截止日期
                    shT.Cells(i, 21) = "项目成功"
                    shT.Cells(i, 7) = Trim(oWindow.eval("$('.p-target .f_red').eq(2).text()")) & " Remain"  '剩余天数Remain
                    shT.Cells(i, 27) = "项目完成，停止更新"
                    shT.Cells(i, 28) = Now()
                End If
                
                
                If oWindow.eval("$('.xm-gray-fail').size()") = 1 Then
                    shT.Cells(i, 5) = reg.Replace(oWindow.eval("$('.p-target .f_red').eq(1).text()"), "")   '"目标额度"
                    shT.Cells(i, 6) = Format(oWindow.eval("$('.p-target .f_red').eq(0).text()"), "yyyy-mm-dd") & " End"   '截止日期
                    shT.Cells(i, 21) = "失败"
                    shT.Cells(i, 7) = Trim(oWindow.eval("$('.p-target .f_red').eq(2).text()")) & " Remain"  '剩余天数Remain
                    shT.Cells(i, 27) = "项目完成，停止更新"
                    shT.Cells(i, 28) = Now()
                End If
    
               
                If oWindow.eval("$('.zc-orange-preheat').size()") = 1 Then
                    shT.Cells(i, 3) = "未开始"
                    shT.Cells(i, 4) = "未开始"
                    shT.Cells(i, 5) = reg.Replace(oWindow.eval("$('.p-target .f_red').eq(1).text()"), "")   '"目标额度"
                    shT.Cells(i, 6) = "未开始"   '截止日期
                    shT.Cells(i, 21) = "预热中"
                    shT.Cells(i, 7) = "未开始"   '剩余天数
                    shT.Cells(i, 29) = oWindow.eval("$('.p-target .f_red').eq(0).text()")  '真正的募集时间，项目开始后不再变更该条目
                    arrPreExist(k, 1) = arrSaved(i, 2)
                    arrPreExist(k, 2) = reg.Replace(arrSaved(i, 25), "")
                    shT.Cells(i, 28) = Now()
                    k = k + 1
                End If
    
                
                If oWindow.eval("$('.zc-orange-refund').size()") = 1 Then
                    shT.Cells(i, 5) = reg.Replace(oWindow.eval("$('.p-target .f_red').eq(1).text()"), "")   '"目标额度"
                    shT.Cells(i, 6) = Format(oWindow.eval("$('.p-target .f_red').eq(0).text()"), "yyyy-mm-dd") & " End"   '截止日期
                    shT.Cells(i, 21) = "退款中"
                    shT.Cells(i, 7) = Trim(oWindow.eval("$('.p-target .f_red').eq(2).text()")) & " Remain"  '剩余天数Remain
                    shT.Cells(i, 27) = "项目完成，退款中"
                End If
    
               
                If oWindow.eval("$('.zc-green-ing').size()") = 1 Then
                    shT.Cells(i, 5) = reg.Replace(oWindow.eval("$('.p-target .f_red').eq(1).text()"), "")   '"目标额度"
                    shT.Cells(i, 6) = oWindow.eval("$('.p-target .f_red').eq(0).text()")  '截止日期
                    shT.Cells(i, 21) = "众筹中"
                    '剩余天数Remain
                    If DateDiff("d", Now, Trim(Format(oWindow.eval("$('.p-target .f_red').eq(0).text()"), "yyyy-mm-dd"))) = arrSaved(i, 7) Then
                        shT.Cells(i, 7) = arrSaved(i, 7)
                    Else
                        shT.Cells(i, 7) = DateDiff("d", Now, Trim(Format(oWindow.eval("$('.p-target .f_red').eq(0).text()"), "yyyy-mm-dd")))
                        shT.Cells(i, 7).Font.Color = vbRed
                    End If
                    shT.Cells(i, 28) = Now() '本次采集时间
                End If
                shT.Cells(i, 8) = oWindow.eval("$('.promoters-num .num').eq(0).text()")    '项目发起数

              
                Dim intTimes%, sigMoney As Single
                     intTimes = Val(oWindow.eval("$('.t-price span').size()"))
                If intTimes >= 1 Then
                    For j = 0 To intTimes - 1
                        sigMoney = Replace(oWindow.eval("$('.t-price span').eq(" & j & ").text()"), " ", "")
                        If sigMoney = 1 Or sigMoney = 2 Then
                            '参与小额抽奖人数
                            shT.Cells(i, 9) = Replace(oWindow.eval("$('.t-people span').eq(" & j & ").text()"), " ", "")
                            Exit For
                        Else
                            shT.Cells(i, 9) = "未设小额抽奖"
                        End If
                    Next
                Else
                   shT.Cells(i, 9) = "没有档位，产生错误"
                End If
              
                On Error Resume Next
                shT.Cells(i, 10) = Split(Split(Split(strText, ">无私奉献</div>")(1), "<span>")(1), "</span>")(0)    '无私奉献
                If Err.Number Then
                    shT.Cells(i, 10) = "未设无私奉献"    '产生错误
                    Err.Clear    
                End If
                 
               
                If reg.Replace(oWindow.eval("$('.p-progress .fr').eq(0).text()"), "") = arrSaved(i, 11) Then
                    shT.Cells(i, 11) = arrSaved(i, 11)
                Else
                    shT.Cells(i, 11) = reg.Replace(oWindow.eval("$('.p-progress .fr').eq(0).text()"), "")
                    shT.Cells(i, 11).Font.Color = vbRed
                End If
                
                 
               
                If oWindow.eval("$('.tab-bubble').eq(0).text()") = arrSaved(i, 14) Then
                    shT.Cells(i, 14) = arrSaved(i, 14)
                Else
                    shT.Cells(i, 14) = oWindow.eval("$('.tab-bubble').eq(0).text()")
                    shT.Cells(i, 14).Font.Color = vbRed
                End If
              
                If InStr(strText, "frameborder") Then
                    shT.Cells(i, 16) = 1   
                Else
                    shT.Cells(i, 16) = 0   
                End If
            
                If oWindow.eval("$('.lazyout-detail').size()") = arrSaved(i, 17) Then
                    shT.Cells(i, 17) = arrSaved(i, 17)
                Else
                    shT.Cells(i, 17) = oWindow.eval("$('.lazyout-detail').size()")
                    shT.Cells(i, 17).Font.Color = vbRed
                End If
             
                shT.Cells(i, 18) = oWindow.eval("$('.common-title&.Jfold .t-price').size()") + 1  
              
                For j = 1 To oWindow.eval("$('.box-item .font-b').size()")
                    If (oWindow.eval("$('.box-item .font-b').eq(j-1).text()") = "免运费") Or (oWindow.eval("$('.box-item .font-b').eq(j-1).text()") = "项目众筹成功后") Then  
                        shT.Cells(i, 19) = "免运费"
                    Else
                        shT.Cells(i, 19) = oWindow.eval("$('.box-item .font-b').text()")
                        Exit For
                    End If
                Next j
               
                If oWindow.eval("$('.zc-green-infinite').size()") = 1 Then
                    shT.Cells(i, 20) = "实时发货"  '无限筹
                Else   
                    shT.Cells(i, 20) = oWindow.eval("$('.box-item .font-red').eq(1).text()")
                    'shT.Cells(i, 20) = oWindow.eval("$('.font-red').eq(0).text()")
                End If
               
                shT.Cells(i, 22) = oWindow.eval("$('.contact-box .val').eq(0).text()")
                
                
                shT.Cells(i, 23) = arrSaved(i, 23)
                
                shT.Cells(i, 25) = arrSaved(i, 25)
                shT.Cells(i, 26) = arrSaved(i, 26)
                
                Set oWindow = Nothing
                With CreateObject("WinHttp.WinHttpRequest.5.1")
                    Set oWindow = oDom.parentWindow
                   
                    .Open "GET", "https://sq.jr.jd.com/cm/getCount?key=1000&systemId=" & projectId, False
                    .setRequestHeader "Content-Type", "application/x-www-form-urlencoded"
                    .setRequestHeader "Referer", "https://z.jd.com/project/details/" & projectId & ".html"
                    .send
                    Debug.Print .responsetext
                    'oWindow.clipBoardData.setData "text", .responsetext
                    oWindow.execScript "var js= " & .responsetext
                    '创建时间
                    shT.Cells(i, 24) = Format(oWindow.eval("js.data.createTime"), "yyyy-mm-dd")
                    '关注人数
                    If oWindow.eval("js.data.focus") = arrSaved(i, 12) Then
                        shT.Cells(i, 12) = arrSaved(i, 12)
                    Else
                        shT.Cells(i, 12) = oWindow.eval("js.data.focus")
                        shT.Cells(i, 12).Font.Color = vbRed
                    End If
                    
                    
                    If oWindow.eval("js.data.praise") = arrSaved(i, 13) Then
                        shT.Cells(i, 13) = arrSaved(i, 13)
                    Else
                        shT.Cells(i, 13) = oWindow.eval("js.data.praise") 
                        shT.Cells(i, 13).Font.Color = vbRed
                    End If
                End With
                Set oWindow = Nothing
                With CreateObject("WinHttp.WinHttpRequest.5.1")
                    Set oWindow = oDom.parentWindow
                    
                    .Open "GET", "https://sq.jr.jd.com/topic/count?key=1000&systemId=" & projectId, False
                    .setRequestHeader "Content-Type", "application/x-www-form-urlencoded"
                    .setRequestHeader "Referer", "https://z.jd.com/project/details/" & projectId & ".html"
                    .send
                    oWindow.execScript "var js= " & .responsetext
                    If oWindow.eval("js.count") = arrSaved(i, 15) Then
                        shT.Cells(i, 15) = arrSaved(i, 15)
                    Else
                        shT.Cells(i, 15) = oWindow.eval("js.count") 
                        shT.Cells(i, 15).Font.Color = vbRed
                    End If
                End With
            End If
        End If
'        m = False
'        Select Case i
'           Case 300
'                m = True
'           Case 600
'                m = True
'           Case 1000
'                m = True
'           Case 1500
'                m = True
'           Case 2000
'                m = True
'            Case 2300
'                m = True
'            Case 2600
'                m = True
'            Case 3000
'                m = True
'            Case 3300
'                m = True
'            Case 3600
'                m = True
'            Case 4000
'                m = True
'        End Select
'        If m Then
'            Exit For
'        End If
        
        Application.StatusBar = "当前下载进度 " & Format(i / numRow, "0.00%") & " (" & i & "/" & numRow & ")"
      
Next i

   
    Dim strPreheat As String
    Dim arrPreItems()
    Dim numPre As Integer
    Dim numCount As Integer
    Dim strSeparatorPage As String
    Dim intPage As Integer
    Dim intPageItem As Integer
    Dim p As Integer
    intPageItem = 16
    strSeparatorPage = "pagination("
    'status=1即预热
    strSendData = "status=1&sort=zhtj&categoryId=&parentCategoryId=&sceneEnd=&productEnd=&keyword=&page="
    strPreheat = "https://z.jd.com/bigger/search.html?status=1"
    numCount = 0
    Set oWindow = oDom.parentWindow

    '连接一次获取总条目数和总页数
    numPre = reg.Replace(oWindow.eval("$('.l-statistics&.fr').eq(0).text()"), "")
    intPage = Split(Split(strText, strSeparatorPage)(1), ",")(0)
    If numPre > 16 Then
        intPageItem = 16
        ReDim arrPreItems(1 To numPre + intPageItem, 1 To 2) '第一维名字，第二维连接
    Else
        intPageItem = numPre
        ReDim arrPreItems(1 To numPre, 1 To 2) '第一维名字，第二维连接
    End If
    Set oDom = Nothing
    Set oWindow = Nothing
    '*************
     '*************
    Set oDom = CreateObject("htmlfile")
    oDom.write "<script src='http://ajax.microsoft.com/ajax/jquery/jquery-1.4.min.js'></script><body></body>"
    Set oWindow = oDom.parentWindow
    With CreateObject("WinHttp.WinHttpRequest.5.1")
 

        For i = 1 To intPage
                .Open "POST", "https://z.jd.com/bigger/search.html", False
                .setRequestHeader "Content-Type", "application/x-www-form-urlencoded"
                .setRequestHeader "Referer", "https://z.jd.com/bigger/search.html"
                .send strSendData & i
                strText = .responsetext
                oWindow.clipBoardData.setData "text", strText  
                oDom.body.innerHTML = strText
            '页内条目
            For j = 1 To intPageItem
                p = p + 1
                arrPreItems(p, 1) = oWindow.eval("$('.link-tit').eq(" & j - 1 & ").text()") '"项目名字"
                'strUrlDI = oWindow.eval("$('.name').eq(0).attr('href')")
                arrPreItems(p, 2) = reg.Replace(oWindow.eval("$('.link-pic').eq(" & j - 1 & ").attr('href')"), "") '"连接ID"
            Next j
        Next i
        End With
    Set oDom = Nothing
    Set oWindow = Nothing
    '在现存的excel中查找页面中每一个新项目
    For i = 1 To UBound(arrPreItems)
        For j = 1 To UBound(arrPreExist)
            'If arrPreExist(j, 2) <> "" Then
                If arrPreItems(i, 2) = arrPreExist(j, 2) Then
                  Exit For '跳出内循环-没问题
                Else
                    numCount = numCount + 1
                End If
            'End If
        Next j
   
        If numCount = UBound(arrPreExist) Then Call getNewPre(arrPreItems(i, 2)) 'Unexist then download new item
        numCount = 0
        DoEvents
    Next i
           
    If m Then
        shT.UsedRange.Columns.AutoFit
        ThisWorkbook.Save
        GoTo runAfterSave
    Else
        shT.UsedRange.Columns.AutoFit
        ThisWorkbook.Save
        Application.StatusBar = "下载用时：" & Format((Timer - t), "0.00") & "秒"
        Application.ScreenUpdating = True
        MsgBox "Download Complete!"
    End If
    
End Sub
