# Supplementary material for: Backers investment behavior on explicit and implicit factors in reward-based crowdfunding based on ELM theory
Source: PLoS One. 2020 Aug 6;15(8):e0236979. doi: 10.1371/journal.pone.0236979 (PMC7410212; doi:10.1371/journal.pone.0236979)
Supplement: S1 Data — (XLSX) [file pone.0236979.s002.xlsx]

## Sheet: Sheet1
序号	名称代替变量	已达比例	已达比例（增额）	标准化天数2	众筹结果1	众筹结果2	已筹金额(1)	开始天数	剩余天数	抽奖人数	奉献人数	支持人数	关注数	点赞数	项目进展数	话题数
Items	ProjectID	CumulativeRate	IncreasedRate	NormalizationDays	CrowdfundingResult	TheDaySucces	PledgeEachDay	Days	RemainDays	DrawNumbers	Dedicators	Supporters	FocusNumbers	PraiseNumbers	ProgressNumbers	Topics
1	1	0.08	0.08	1	1	0	752	1	31	0	0	9	7	1	0	1
2	1	0.12	0.04	2	1	0	1186	2	30	0	1	15	9	1	0	2
3	1	0.14	0.02	3	1	0	1414	3	29	0	1	18	10	2	0	2
4	1	0.14	0	4	1	0	1414	4	28	0	1	18	11	3	0	2
5	1	0.16	0.02	5	1	0	1612	5	27	0	1	21	13	3	0	3
6	1	0.16	0	6	1	0	1612	6	26	0	1	21	13	3	0	3
7	1	0.16	0	7	1	0	1612	7	25	0	1	21	13	3	0	3
8	1	0.15	-0.01	8	1	0	1496	8	24	0	1	20	13	3	0	3
9	1	0.15	0	9	1	0	1496	9	23	0	1	20	13	3	0	3
10	1	0.17	0.02	10	1	0	1702	10	22	0	1	22	13	3	0	3
11	1	0.18	0.01	11	1	0	1788	11	21	0	1	23	13	3	0	3
12	1	0.18	0	12	1	0	1788	12	20	0	1	23	13	3	0	3
13	1	0.2	0.02	13	1	0	1986	13	19	0	1	26	13	3	0	3
14	1	0.2	0	14	1	0	1986	14	18	0	1	26	13	3	0	3
15	1	0.2	0	15	1	0	1986	15	17	0	1	26	13	3	0	3
16	1	0.2	0	16	1	0	1986	16	16	0	1	26	14	4	0	3
17	1	0.2	0	17	1	0	1986	17	15	0	1	26	15	4	0	3
18	1	0.26	0.06	18	1	0	2570	18	14	0	1	32	15	4	0	4
19	1	0.27	0.01	19	1	0	2682	19	13	0	1	34	16	4	0	4
20	1	0.27	0	20	1	0	2682	20	12	0	1	34	16	4	0	4
21	1	0.28	0.01	1	1	0	2768	21	11	0	1	35	16	4	0	4
22	1	0.28	0	2	1	0	2768	22	10	0	1	35	18	4	0	4
23	1	0.36	0.08	3	1	0	3628	23	9	0	1	47	19	4	0	4
24	1	0.4	0.04	4	1	0	4020	24	8	0	1	54	19	4	0	4
25	1	0.47	0.07	5	1	0	4730	25	7	0	1	64	20	4	0	4
26	1	0.74	0.27	6	1	0	7438	26	6	0	1	99	20	4	0	5
27	1	1.07	0.33	7	1	1	10720	27	5	0	2	135	22	4	0	7
28	1	1.11	0.04	8	1	0	11069	28	4	0	3	140	22	4	0	7
29	1	1.17	0.06	9	1	0	11713	29	3	0	3	146	22	4	0	7
30	1	1.22	0.05	10	1	0	12229	30	2	0	3	153	24	4	0	7
31	1	1.26	0.04	11	1	0	12603	31	1	0	3	158	25	4	0	8
32	2	0.04	0.04	12	0	0	388	1	30	0	0	5	2	2	1	3
33	2	0.04	0	13	0	0	388	2	29	0	0	5	6	3	1	3
34	2	0.04	0	14	0	0	428	3	28	0	0	6	9	3	1	3
35	2	0.05	0.01	15	0	0	468	4	27	0	0	7	10	3	1	3
36	2	0.05	0	16	0	0	546	5	26	0	0	8	11	3	1	2
37	2	0.08	0.03	17	0	0	818	6	25	0	0	12	12	6	1	4
38	2	0.08	0	18	0	0	818	7	24	0	0	12	13	6	1	4
39	2	0.08	0	19	0	0	818	8	23	0	0	12	13	6	1	4
40	2	0.08	0	20	0	0	818	9	22	0	0	12	13	6	1	4
41	2	0.08	0	1	0	0	818	10	21	0	0	12	13	6	1	4
42	2	0.1	0.02	2	0	0	970	11	20	0	0	13	13	6	1	4
43	2	0.1	0	3	0	0	970	12	19	0	0	13	13	6	1	4
44	2	0.1	0	4	0	0	970	13	18	0	0	13	13	6	1	4
45	2	0.1	0	5	0	0	1048	14	17	0	0	14	13	6	1	4
46	2	0.11	0.01	6	0	0	1088	15	16	0	0	15	13	6	1	4
47	2	0.11	0	7	0	0	1088	16	15	0	0	15	13	7	1	4
48	2	0.12	0.01	8	0	0	1166	17	14	0	0	16	13	7	1	4
49	2	0.12	0	9	0	0	1166	18	13	0	0	16	13	7	1	4
50	2	0.12	0	10	0	0	1166	19	12	0	0	16	13	7	1	4
51	2	0.12	0	11	0	0	1166	20	11	0	0	16	13	7	1	4
52	2	0.12	0	12	0	0	1166	21	10	0	0	16	13	8	1	4
53	2	0.12	0	13	0	0	1166	22	9	0	0	16	13	8	1	4
54	2	0.12	0	14	0	0	1166	23	8	0	0	16	13	8	1	4
55	2	0.12	0	15	0	0	1244	24	7	0	0	17	13	8	1	4
56	2	0.12	0	16	0	0	1244	25	6	0	0	17	13	8	1	4
57	2	0.12	0	17	0	0	1204	26	5	0	0	16	13	8	1	4
58	2	0.12	0	18	0	0	1204	27	4	0	0	16	13	8	1	4
59	2	0.12	0	19	0	0	1204	28	3	0	0	16	13	8	1	4
60	2	0.12	0	20	0	0	1204	29	2	0	0	16	13	8	1	4
61	2	0.12	0	1	0	0	1204	30	1	0	0	16	13	8	1	4
62	3	0.05	0.05	2	1	0	2633	1	31	0	0	40	87	3	4	25
63	3	0.09	0.04	3	1	0	4337	2	30	0	0	69	99	4	5	33
64	3	0.1	0.01	4	1	0	4856	3	29	0	0	77	111	5	6	40
65	3	0.11	0.01	5	1	0	5375	4	28	0	0	86	118	5	6	40
66	3	0.12	0.01	6	1	0	5767	5	27	0	0	94	125	5	6	40
67	3	0.23	0.11	7	1	0	11270	6	26	0	0	120	133	5	7	40
68	3	0.35	0.12	8	1	0	17741	7	25	0	0	157	137	7	8	47
69	3	0.56	0.21	9	1	0	28031	8	24	0	0	192	139	7	9	56
70	3	0.77	0.21	10	1	0	38263	9	23	0	0	229	142	7	10	61
71	3	0.83	0.06	11	1	0	41531	10	22	0	0	275	148	7	11	61
72	3	1.01	0.18	12	1	1	50629	11	21	0	0	300	154	7	11	61
73	3	1.03	0.02	13	1	0	51471	12	20	0	0	314	159	7	11	61
74	3	1.05	0.02	14	1	0	52411	13	19	0	0	330	163	7	12	62
75	3	1.08	0.03	15	1	0	53938	14	18	0	0	352	171	7	13	73
76	3	1.1	0.02	16	1	0	54898	15	17	0	0	370	177	9	13	76
77	3	1.12	0.02	17	1	0	55985	16	16	0	0	389	181	9	14	80
78	3	1.14	0.02	18	1	0	57023	17	15	0	0	407	186	9	14	87
79	3	1.17	0.03	19	1	0	58472	18	14	0	0	429	193	10	14	87
80	3	1.18	0.01	20	1	0	59001	19	13	0	0	439	196	10	14	88
81	3	1.2	0.02	1	1	0	59961	20	12	0	0	457	202	11	15	93
82	3	1.21	0.01	2	1	0	60676	21	11	0	0	470	207	11	16	93
83	3	1.22	0.01	3	1	0	61107	22	10	0	0	478	213	11	16	93
84	3	1.24	0.02	4	1	0	61842	23	9	0	0	492	219	11	16	98
85	3	1.26	0.02	5	1	0	62959	24	8	0	0	512	230	11	16	98
86	3	1.28	0.02	6	1	0	63772	25	7	0	0	527	235	12	16	99
87	3	1.29	0.01	7	1	0	64438	26	6	0	0	539	239	12	16	99
88	3	1.31	0.02	8	1	0	65261	27	5	0	0	555	244	12	17	103
89	3	1.32	0.01	9	1	0	66230	28	4	0	0	569	251	13	17	104
90	3	1.35	0.03	10	1	0	67396	29	3	0	0	592	261	13	18	106
91	3	1.38	0.03	11	1	0	68873	30	2	0	0	612	265	13	18	111
92	3	1.39	0.01	12	1	0	69539	31	1	0	0	624	266	13	19	112
93	4	0.24	0.24	13	1	0	1200	1	21	0	0	1	5	2	0	2
94	4	0.28	0.04	14	1	0	1398	2	20	0	0	2	6	2	0	3
95	4	0.28	0	15	1	0	1399	3	19	0	1	3	6	2	0	3
96	4	0.28	0	16	1	0	1399	4	18	0	1	3	6	2	0	3
97	4	0.48	0.2	17	1	0	2401	5	17	0	1	3	6	3	0	3
98	4	0.48	0	18	1	0	2401	6	16	0	1	3	7	3	0	3
99	4	0.48	0	19	1	0	2401	7	15	0	1	3	7	3	0	3
100	4	0.48	0	20	1	0	2401	8	14	0	1	3	7	3	0	3
101	4	0.48	0	1	1	0	2401	9	13	0	1	3	7	3	0	3
102	4	0.48	0	2	1	0	2401	10	12	0	1	3	7	3	0	9
103	4	0.48	0	3	1	0	2401	11	11	0	1	3	7	3	0	3
104	4	0.48	0	4	1	0	2401	12	10	0	1	3	7	4	0	3
105	4	0.48	0	5	1	0	2401	13	9	0	1	3	7	4	0	4
106	4	0.48	0	6	1	0	2401	14	8	0	1	3	8	5	0	3
107	4	0.96	0.48	7	1	0	4801	15	7	0	1	5	8	5	0	3
108	4	1	0.04	8	1	1	4999	16	6	0	1	6	8	6	0	3
109	4	1.24	0.24	9	1	0	6199	17	5	0	1	7	8	6	0	3
110	4	1.24	0	10	1	0	6199	18	4	0	1	7	8	8	0	3
111	4	1.24	0	11	1	0	6199	19	3	0	1	7	8	8	0	3
112	4	1.24	0	12	1	0	6199	20	2	0	1	7	8	8	0	3
113	4	1.24	0	13	1	0	6199	21	1	0	1	7	8	9	0	3
114	5	0.26	0.26	14	1	0	1302	1	30	0	0	4	7	4	0	3
115	5	0.42	0.16	15	1	0	2078	2	29	0	0	6	8	4	0	5
116	5	0.73	0.31	16	1	0	3630	3	28	0	0	10	10	5	0	8
117	5	1.27	0.54	17	1	1	6346	4	27	0	0	17	14	9	0	9
118	5	1.68	0.41	18	1	0	8424	5	26	0	0	23	18	10	0	9
119	5	1.95	0.27	19	1	0	9727	6	25	0	1	28	24	10	0	11
120	5	2.41	0.46	20	1	0	12056	7	24	0	2	35	28	10	0	13
121	5	2.67	0.26	1	1	0	13358	8	23	0	2	39	30	12	0	14
122	5	2.85	0.18	2	1	0	14272	9	22	0	2	42	32	13	0	14
123	5	2.93	0.08	3	1	0	14660	10	21	0	2	43	38	15	0	14
124	5	3.5	0.57	4	1	0	17514	11	20	0	2	51	42	16	0	14
125	5	3.66	0.16	5	1	0	18290	12	19	0	2	53	44	18	0	14
126	5	3.66	0	6	1	0	18290	13	18	0	2	53	47	19	0	14
127	5	3.74	0.08	7	1	0	18678	14	17	0	2	54	49	19	0	15
128	5	3.74	0	8	1	0	18678	15	16	0	2	54	49	20	0	15
129	5	3.92	0.18	9	1	0	19592	16	15	0	2	57	50	20	0	16
130	5	4.1	0.18	10	1	0	20506	17	14	0	2	60	55	20	0	16
131	5	4.49	0.39	11	1	0	22446	18	13	0	2	65	59	22	0	16
132	5	4.64	0.15	12	1	0	23223	19	12	0	3	68	63	22	0	16
133	5	4.57	-0.07	13	1	0	22835	20	11	0	3	67	66	23	0	16
134	5	4.88	0.31	14	1	0	24387	21	10	0	3	71	66	24	0	17
135	5	4.91	0.03	15	1	0	24525	22	9	0	3	72	66	26	0	19
136	5	4.91	0	16	1	0	24525	23	8	0	3	72	67	26	0	20
137	5	5.06	0.15	17	1	0	25301	24	7	0	3	74	67	28	0	20
138	5	5.37	0.31	18	1	0	26853	25	6	0	3	78	67	28	0	20
139	5	5.6	0.23	19	1	0	28017	26	5	0	3	81	68	29	0	21
140	5	5.84	0.24	20	1	0	29181	27	4	0	3	84	72	30	0	22
141	5	6.05	0.21	1	1	0	30234	28	3	0	4	89	74	31	0	22
142	5	6.12	0.07	2	1	0	30622	29	2	0	4	90	75	31	0	22
143	5	6.15	0.03	3	1	0	30760	30	1	0	4	91	75	31	0	22
144	6	0.3	0.3	4	1	0	15046	1	31	0	1	64	12	2	2	12
145	6	0.38	0.08	5	1	0	18940	2	30	0	2	102	19	3	2	19
146	6	0.69	0.31	6	1	0	34524	3	29	0	2	142	23	3	3	20
147	6	1.14	0.45	7	1	1	57034	4	28	0	2	204	27	3	3	25
148	6	1.19	0.05	8	1	0	59348	5	27	0	2	211	29	4	3	25
149	6	1.2	0.01	9	1	0	59785	6	26	0	2	215	32	4	3	25
150	6	1.22	0.02	10	1	0	61229	7	25	0	3	220	33	4	3	25
151	6	1.23	0.01	11	1	0	61318	8	24	0	3	221	35	4	3	30
152	6	1.23	0	12	1	0	61488	9	23	0	3	222	36	5	4	34
153	6	1.23	0	13	1	0	61577	10	22	0	3	223	37	5	4	37
154	6	1.24	0.01	14	1	0	61755	11	21	0	3	225	37	5	5	41
155	6	1.24	0	15	1	0	61755	12	20	0	3	225	37	5	5	41
156	6	1.24	0	16	1	0	61755	13	19	0	3	225	38	5	5	41
157	6	1.24	0	17	1	0	61755	14	18	0	3	225	39	5	5	42
158	6	1.24	0	18	1	0	61844	15	17	0	3	226	42	6	6	46
159	6	1.24	0	19	1	0	62014	16	16	0	3	227	42	6	6	52
160	6	1.24	0	20	1	0	62014	17	15	0	3	227	51	7	6	56
161	6	1.26	0.02	1	1	0	62994	18	14	0	4	230	54	8	6	59
162	6	1.26	0	2	1	0	63164	19	13	0	4	231	55	8	6	59
163	6	1.26	0	3	1	0	63164	20	12	0	4	231	54	8	6	59
164	6	1.26	0	4	1	0	63164	21	11	0	4	231	54	8	6	62
165	6	1.27	0.01	5	1	0	63334	22	10	0	4	232	55	8	6	64
166	6	1.27	0	6	1	0	63334	23	9	0	4	232	55	8	6	67
167	6	1.27	0	7	1	0	63423	24	8	0	4	233	57	8	6	68
168	6	1.27	0	8	1	0	63431	25	7	0	4	234	57	8	6	69
169	6	1.27	0	9	1	0	63431	26	6	0	4	234	57	8	6	69
170	6	1.27	0	10	1	0	63520	27	5	0	4	235	58	8	6	69
171	6	1.27	0	11	1	0	63520	28	4	0	4	235	58	8	6	72
172	6	1.27	0	12	1	0	63520	29	3	0	4	235	58	8	6	73
173	6	1.27	0	13	1	0	63690	30	2	0	4	236	60	8	6	73
174	6	1.27	0	14	1	0	63690	31	1	0	4	236	60	9	7	76
175	7	0	0	15	1	0	1	1	31	0	0	0	8	1	0	2
176	7	0	0	16	1	0	1	2	30	0	1	1	9	1	0	2
177	7	0.28	0.28	17	1	0	2761	3	29	0	1	3	10	1	0	4
178	7	0.28	0	18	1	0	2761	4	28	0	1	3	10	1	0	4
179	7	0.28	0	19	1	0	2761	5	27	0	1	3	10	1	0	4
180	7	0.41	0.13	20	1	0	4141	6	26	0	1	4	11	1	0	4
181	7	0.41	0	1	1	0	4141	7	25	0	1	4	11	1	0	3
182	7	0.59	0.18	2	1	0	5881	8	24	0	1	5	11	1	0	3
183	7	1	0.41	3	1	1	10021	9	23	0	1	6	12	2	0	3
184	7	1	0	4	1	0	10021	10	22	0	1	6	14	2	0	3
185	7	1	0	5	1	0	10021	11	21	0	1	6	15	2	0	3
186	7	1	0	6	1	0	10021	12	20	0	1	6	15	2	0	3
187	7	1	0	7	1	0	10021	13	19	0	1	6	15	2	0	3
188	7	1	0	8	1	0	10021	14	18	0	1	6	17	2	0	3
189	7	1	0	9	1	0	10021	15	17	0	1	6	18	2	0	3
190	7	1	0	10	1	0	10021	16	16	0	1	6	19	2	0	3
191	7	1	0	11	1	0	10021	17	15	0	1	6	19	2	0	3
192	7	1	0	12	1	0	10021	18	14	0	1	6	19	2	0	3
193	7	1	0	13	1	0	10021	19	13	0	1	6	19	2	0	3
194	7	1	0	14	1	0	10021	20	12	0	1	6	19	2	0	3
195	7	1	0	15	1	0	10021	21	11	0	1	6	19	2	0	3
196	7	1	0	16	1	0	10021	22	10	0	1	6	19	2	0	3
197	7	1	0	17	1	0	10021	23	9	0	1	6	19	2	0	3
198	7	1	0	18	1	0	10021	24	8	0	1	6	19	2	0	3
199	7	1	0	19	1	0	10021	25	7	0	1	6	19	2	0	3
200	7	1	0	20	1	0	10021	26	6	0	1	6	19	2	0	3
201	7	1	0	1	1	0	10021	27	5	0	1	6	19	2	0	3
202	7	1	0	2	1	0	10021	28	4	0	1	6	20	2	0	3
203	7	1.14	0.14	3	1	0	11401	29	3	0	1	7	20	2	0	3
204	7	1.14	0	4	1	0	11401	30	2	0	1	7	20	2	0	3
205	7	1.14	0	5	1	0	11401	31	1	0	1	7	20	2	0	3
206	8	0.07	0.07	6	0	0	3660	1	30	0	0	20	7	4	1	5
207	8	0.07	0	7	0	0	3660	2	29	0	0	20	1057	1055	2	6
208	8	0.07	0	8	0	0	3660	3	28	0	0	20	1057	1055	2	9
209	8	0.07	0	9	0	0	3660	4	27	0	0	20	1058	1055	2	8
210	8	0.07	0	10	0	0	3660	5	26	0	0	20	1058	1055	2	8
211	8	0.08	0.01	11	0	0	3829	6	25	0	0	21	1058	1055	3	8
212	8	0.08	0	12	0	0	3829	7	24	0	0	21	1058	1055	4	9
213	8	0.08	0	13	0	0	3829	8	23	0	0	21	1058	1055	5	9
214	8	0.08	0	14	0	0	3829	9	22	0	0	21	1060	1055	6	9
215	8	0.08	0	15	0	0	3829	10	21	0	0	21	1060	1055	7	9
216	8	0.08	0	16	0	0	3829	11	20	0	0	21	1060	1055	7	9
217	8	0.08	0	17	0	0	3829	12	19	0	0	21	1060	1055	7	9
218	8	0.08	0	18	0	0	3829	13	18	0	0	21	1060	1055	7	9
219	8	0.08	0	19	0	0	3829	14	17	0	0	21	1060	1055	7	9
220	8	0.08	0	20	0	0	3829	15	16	0	0	21	1060	1055	7	9
221	8	0.08	0	1	0	0	3829	16	15	0	0	21	1060	1055	7	13
222	8	0.08	0	2	0	0	3829	17	14	0	0	21	1060	1055	8	15
223	8	0.08	0	3	0	0	3829	18	13	0	0	21	1060	1055	8	15
224	8	0.08	0	4	0	0	3829	19	12	0	0	21	1060	1055	8	15
225	8	0.08	0	5	0	0	3829	20	11	0	0	21	1061	1055	8	15
226	8	0.09	0.01	6	0	0	4519	21	10	0	0	22	1062	1055	8	23
227	8	0.09	0	7	0	0	4519	22	9	0	0	22	1063	1055	8	26
228	8	0.08	-0.01	8	0	0	3829	23	8	0	0	21	1064	1055	9	26
229	8	0.08	0	9	0	0	3829	24	7	0	0	21	1064	1055	9	26
230	8	0.08	0	10	0	0	3829	25	6	0	0	21	1064	1055	9	26
231	8	0.08	0	11	0	0	3829	26	5	0	0	21	1064	1055	9	26
232	8	0.08	0	12	0	0	3829	27	4	0	0	21	1063	1055	10	26
233	8	0.08	0	13	0	0	3829	28	3	0	0	21	1063	1055	10	26
234	8	0.08	0	14	0	0	3829	29	2	0	0	21	1063	1055	10	26
235	8	0.08	0	15	0	0	3829	30	1	0	0	21	1063	1055	10	26
236	9	0.06	0.06	16	1	0	571	1	30	0	1	20	17	1	0	2
237	9	0.07	0.01	17	1	0	685	2	29	0	1	26	19	1	1	3
238	9	0.09	0.02	18	1	0	934	3	28	0	1	37	26	1	2	6
239	9	0.12	0.03	19	1	0	1174	4	27	0	1	45	30	1	2	3
240	9	0.14	0.02	20	1	0	1427	5	26	0	1	52	31	1	2	3
241	9	0.19	0.05	1	1	0	1884	6	25	0	1	64	31	1	2	9
242	9	0.22	0.03	2	1	0	2204	7	24	0	1	74	34	1	2	4
243	9	0.26	0.04	3	1	0	2606	8	23	0	1	81	37	1	2	4
244	9	0.28	0.02	4	1	0	2845	9	22	0	1	92	41	1	2	5
245	9	0.3	0.02	5	1	0	3008	10	21	0	1	99	43	1	2	5
246	9	0.32	0.02	6	1	0	3191	11	20	0	2	108	43	2	2	5
247	9	0.37	0.05	7	1	0	3718	12	19	0	3	132	45	2	2	5
248	9	0.41	0.04	8	1	0	4140	13	18	0	3	150	47	2	2	6
249	9	0.46	0.05	9	1	0	4570	14	17	0	3	170	48	2	2	6
250	9	0.51	0.05	10	1	0	5097	15	16	0	3	192	55	2	2	6
251	9	0.57	0.06	11	1	0	5737	16	15	0	3	212	57	2	2	6
252	9	0.62	0.05	12	1	0	6238	17	14	0	3	231	58	2	2	6
253	9	0.67	0.05	13	1	0	6660	18	13	0	4	251	61	2	2	8
254	9	0.73	0.06	14	1	0	7319	19	12	0	4	282	64	2	2	8
255	9	0.78	0.05	15	1	0	7810	20	11	0	4	301	65	2	2	10
256	9	0.82	0.04	16	1	0	8242	21	10	0	5	321	66	2	2	10
257	9	0.87	0.05	17	1	0	8687	22	9	0	5	336	71	2	2	12
258	9	0.96	0.09	18	1	0	9649	23	8	0	5	364	72	2	2	12
259	9	1.01	0.05	19	1	1	10055	24	7	0	5	378	73	2	2	12
260	9	1.04	0.03	20	1	0	10414	25	6	0	5	389	78	2	2	12
261	9	1.1	0.06	1	1	0	10965	26	5	0	5	408	80	3	2	15
262	9	1.14	0.04	2	1	0	11429	27	4	0	5	424	87	3	2	15
263	9	1.25	0.11	3	1	0	12521	28	3	0	5	472	94	3	2	16
264	9	1.31	0.06	4	1	0	13123	29	2	0	6	502	96	3	2	18
265	9	1.4	0.09	5	1	0	13988	30	1	0	6	537	101	3	2	18
266	10	0.06	0.06	6	1	0	641	1	31	0	5	13	5	3	0	5
267	10	0.18	0.12	7	1	0	1783	2	30	0	9	32	13	5	0	12
268	10	0.24	0.06	8	1	0	2357	3	29	0	11	43	18	5	0	12
269	10	0.36	0.12	9	1	0	3623	4	28	0	12	60	24	5	0	12
270	10	0.39	0.03	10	1	0	3936	5	27	0	12	64	27	5	0	16
271	10	0.39	0	11	1	0	3936	6	26	0	12	64	29	5	0	15
272	10	0.46	0.07	12	1	0	4556	7	25	0	12	72	29	5	0	16
273	10	0.48	0.02	13	1	0	4791	8	24	0	13	78	34	5	0	17
274	10	0.51	0.03	14	1	0	5068	9	23	0	14	85	37	6	0	16
275	10	0.52	0.01	15	1	0	5160	10	22	0	14	86	39	6	0	17
276	10	0.52	0	16	1	0	5178	11	21	0	15	87	40	6	0	18
277	10	0.54	0.02	17	1	0	5413	12	20	0	18	93	41	6	0	18
278	10	0.6	0.06	18	1	0	6008	13	19	0	18	99	42	6	0	18
279	10	0.6	0	19	1	0	6009	14	18	0	19	100	43	6	0	18
280	10	0.61	0.01	20	1	0	6098	15	17	0	19	101	43	6	0	18
281	10	0.61	0	1	1	0	6144	16	16	0	19	102	43	6	0	18
282	10	0.61	0	2	1	0	6144	17	15	0	19	102	44	7	0	18
283	10	0.62	0.01	3	1	0	6190	18	14	0	19	103	43	7	0	18
284	10	0.62	0	4	1	0	6190	19	13	0	19	103	43	7	0	18
285	10	0.62	0	5	1	0	6233	20	12	0	19	103	43	7	0	18
286	10	0.62	0	6	1	0	6187	21	11	0	19	102	43	7	0	18
287	10	0.62	0	7	1	0	6187	22	10	0	19	102	43	7	0	18
288	10	0.62	0	8	1	0	6187	23	9	0	19	102	43	7	0	18
289	10	0.63	0.01	9	1	0	6276	24	8	0	19	103	43	7	0	18
290	10	0.64	0.01	10	1	0	6365	25	7	0	19	104	44	7	0	18
291	10	0.65	0.01	11	1	0	6546	26	6	0	19	107	44	7	0	18
292	10	0.87	0.22	12	1	0	8673	27	5	0	37	126	48	7	0	18
293	10	1	0.13	13	1	1	10015	28	4	0	46	140	50	7	0	19
294	10	1.07	0.07	14	1	0	10692	29	3	0	47	143	53	7	0	21
295	10	1.08	0.01	15	1	0	10784	30	2	0	47	145	53	7	0	21
296	10	1.12	0.04	16	1	0	11200	31	1	0	49	152	53	7	1	21
297	11	0	0	17	0	0	1	1	30	0	0	0	7	1	0	3
298	11	0	0	18	0	0	1	2	29	0	0	0	8	1	0	4
299	11	0	0	19	0	0	1	3	28	0	0	0	9	1	0	6
300	11	0	0	20	0	0	1	4	27	0	0	0	10	1	0	6
301	11	0	0	1	0	0	1	5	26	0	0	0	11	1	0	7
302	11	0	0	2	0	0	1	6	25	0	0	0	12	1	0	6
303	11	0	0	3	0	0	1	7	24	0	0	0	13	1	0	6
304	11	0	0	4	0	0	1	8	23	0	0	0	12	1	0	6
305	11	0	0	5	0	0	1	9	22	0	0	0	12	1	0	6
306	11	0	0	6	0	0	1	10	21	0	0	0	9	1	0	6
307	11	0	0	7	0	0	1	11	20	0	0	0	9	1	0	6
308	11	0	0	8	0	0	1	12	19	0	0	0	7	1	0	6
309	11	0	0	9	0	0	1	13	18	0	0	0	8	1	0	6
310	11	0	0	10	0	0	1	14	17	0	0	0	10	1	0	6
311	11	0	0	11	0	0	1	15	16	0	0	0	11	1	0	6
312	11	0	0	12	0	0	1	16	15	0	0	0	11	1	0	6
313	11	0	0	13	0	0	1	17	14	0	0	0	11	1	0	6
314	11	0	0	14	0	0	1	18	13	0	0	0	11	1	0	6
315	11	0	0	15	0	0	1	19	12	0	0	0	11	1	0	6
316	11	0	0	16	0	0	1	20	11	0	0	0	11	1	0	6
317	11	0	0	17	0	0	1	21	10	0	0	0	12	1	0	7
318	11	0	0	18	0	0	1	22	9	0	1	1	12	1	0	7
319	11	0	0	19	0	0	1	23	8	0	1	1	14	1	0	7
320	11	0	0	20	0	0	1	24	7	0	1	1	13	1	0	7
321	11	0	0	1	0	0	1	25	6	0	1	1	13	1	0	7
322	11	0	0	2	0	0	1	26	5	0	1	1	13	1	0	7
323	11	0	0	3	0	0	1	27	4	0	1	1	14	1	0	7
324	11	0	0	4	0	0	1	28	3	0	1	1	14	1	0	7
325	11	0	0	5	0	0	1	29	2	0	1	1	14	1	0	7
326	11	0.06	0.06	6	0	0	601	30	1	0	2	3	14	1	0	7
327	12	0	0	7	1	0	1	1	31	0	0	0	7	1	0	0
328	12	0	0	8	1	0	1	2	30	0	0	0	9	1	0	1
329	12	0	0	9	1	0	1	3	29	0	0	0	9	1	0	1
330	12	0	0	10	1	0	1	4	28	0	0	0	10	1	0	2
331	12	0	0	11	1	0	1	5	27	0	0	0	11	1	0	2
332	12	0.07	0.07	12	1	0	688	6	26	0	0	1	14	1	0	1
333	12	0.36	0.29	13	1	0	3576	7	25	0	0	2	16	1	0	1
334	12	0.36	0	14	1	0	3576	8	24	0	0	2	16	1	0	1
335	12	0.36	0	15	1	0	3576	9	23	0	0	2	16	1	0	2
336	12	0.36	0	16	1	0	3576	10	22	0	0	2	16	1	0	2
337	12	0.36	0	17	1	0	3576	11	21	0	0	2	16	2	0	2
338	12	0.36	0	18	1	0	3576	12	20	0	0	2	16	2	0	2
339	12	0.36	0	19	1	0	3576	13	19	0	0	2	16	2	0	2
340	12	0.29	-0.07	20	1	0	2888	14	18	0	0	1	16	2	0	2
341	12	0.29	0	1	1	0	2888	15	17	0	0	1	16	2	0	2
342	12	0.29	0	2	1	0	2888	16	16	0	0	1	17	2	0	2
343	12	0.59	0.3	3	1	0	5876	17	15	0	1	3	17	2	0	2
344	12	0.59	0	4	1	0	5876	18	14	0	1	3	17	2	0	2
345	12	0.59	0	5	1	0	5876	19	13	0	1	3	18	2	0	2
346	12	0.59	0	6	1	0	5876	20	12	0	1	3	18	2	0	2
347	12	0.59	0	7	1	0	5876	21	11	0	1	3	15	2	0	2
348	12	0.59	0	8	1	0	5876	22	10	0	1	3	16	2	0	2
349	12	0.59	0	9	1	0	5876	23	9	0	1	3	18	2	0	2
350	12	0.59	0	10	1	0	5876	24	8	0	1	3	18	2	0	2
351	12	0.59	0	11	1	0	5876	25	7	0	1	3	19	2	0	2
352	12	0.59	0	12	1	0	5876	26	6	0	1	3	19	2	0	2
353	12	0.59	0	13	1	0	5876	27	5	0	1	3	19	2	0	2
354	12	0.59	0	14	1	0	5876	28	4	0	1	3	19	2	0	2
355	12	1.01	0.42	15	1	1	10052	29	3	0	1	5	21	2	0	2
356	12	1.01	0	16	1	0	10052	30	2	0	1	5	22	2	0	3
357	12	1.29	0.28	17	1	0	12941	31	1	0	2	7	25	2	0	4
358	13	1.04	1.04	18	1	1	52082	1	64	0	0	174	1107	1101	2	32
359	13	1.45	0.41	19	1	0	72686	2	63	0	0	277	1112	1101	2	32
360	13	1.45	0	20	1	0	72689	3	62	0	1	278	1115	1105	3	33
361	13	1.87	0.42	1	1	0	93275	4	61	0	2	381	1119	1107	3	32
362	13	1.88	0.01	2	1	0	93911	5	60	0	2	383	1127	1108	3	34
363	13	1.91	0.03	3	1	0	95644	6	59	0	3	388	1132	1109	3	32
364	13	1.94	0.03	4	1	0	97208	7	58	0	3	391	1136	1110	3	33
365	13	2.78	0.84	5	1	0	139070	8	57	0	3	490	1139	1110	5	34
366	13	3.18	0.4	6	1	0	159200	9	56	12	3	603	1150	1111	5	35
367	13	3.26	0.08	7	1	0	163216	10	55	52	3	655	1164	1114	6	37
368	13	3.45	0.19	8	1	0	172380	11	54	68	3	702	1175	1116	6	42
369	13	3.82	0.37	9	1	0	191160	12	53	68	3	787	1182	1120	7	42
370	13	4.14	0.32	10	1	0	207204	13	52	68	3	845	1184	1121	7	108
371	13	4.61	0.47	11	1	0	230537	14	51	68	4	925	1189	1122	7	109
372	13	4.94	0.33	12	1	0	247217	15	50	68	4	985	1191	1123	7	110
373	13	4.96	0.02	13	1	0	248021	16	49	68	4	988	1191	1123	7	110
374	13	5	0.04	14	1	0	250213	17	48	68	4	992	1194	1123	7	112
375	13	5.16	0.16	15	1	0	258186	18	47	68	53	1064	1197	1123	7	113
376	13	5.32	0.16	16	1	0	265986	19	46	68	53	1089	1200	1123	7	113
377	13	5.44	0.12	17	1	0	272196	20	45	68	53	1109	2253	2174	8	113
378	13	5.48	0.04	18	1	0	273928	21	44	68	53	1113	2254	2174	8	114
379	13	5.62	0.14	19	1	0	280898	22	43	68	53	1133	2258	2174	8	114
380	13	5.76	0.14	20	1	0	287894	23	42	68	53	1155	2260	2176	8	114
381	13	5.79	0.03	1	1	0	289484	24	41	68	53	1160	2264	2177	8	110
382	13	5.83	0.04	2	1	0	291508	25	40	68	53	1163	2264	2179	8	111
383	13	5.84	0.01	3	1	0	291826	26	39	68	53	1164	2266	2179	9	111
384	13	5.85	0.01	4	1	0	292630	27	38	68	53	1167	2268	2179	9	111
385	13	5.87	0.02	5	1	0	293266	28	37	68	53	1169	2269	2180	9	111
386	13	5.89	0.02	6	1	0	294512	29	36	68	53	1171	2270	2180	9	111
387	13	5.95	0.06	7	1	0	297558	30	35	68	53	1174	2274	2183	9	112
388	13	5.96	0.01	8	1	0	297933	31	34	68	54	1177	2277	2183	9	113
389	13	5.97	0.01	9	1	0	298437	32	33	68	54	1180	2281	2183	9	113
390	13	5.98	0.01	10	1	0	299243	33	32	68	56	1185	2282	2183	9	114
391	13	6.02	0.04	11	1	0	300852	34	31	68	57	1192	2287	2186	10	115
392	13	6.03	0.01	12	1	0	301356	35	30	68	57	1193	2290	2187	10	115
393	13	6.08	0.05	13	1	0	304042	36	29	68	57	1200	2294	2187	10	110
394	13	6.09	0.01	14	1	0	304528	37	28	68	57	1202	2294	2188	10	110
395	13	6.1	0.01	15	1	0	304846	38	27	68	57	1203	2294	2188	10	112
396	13	6.1	0	16	1	0	305014	39	26	68	57	1204	2296	2188	10	112
397	13	6.1	0	17	1	0	305182	40	25	68	57	1205	2299	2190	10	112
398	13	6.12	0.02	18	1	0	306155	41	24	68	58	1210	2303	2190	10	112
399	13	6.13	0.01	19	1	0	306323	42	23	68	58	1211	2305	2190	10	113
400	13	6.13	0	20	1	0	306492	43	22	68	59	1213	2309	2190	10	113
401	13	6.14	0.01	1	1	0	306978	44	21	68	59	1215	2315	2190	11	114
402	13	6.14	0	2	1	0	306979	45	20	68	60	1216	2318	2190	11	116
403	13	6.16	0.02	3	1	0	307783	46	19	68	60	1219	2321	2190	12	119
404	13	6.16	0	4	1	0	307952	47	18	68	61	1221	2324	2191	12	119
405	13	6.17	0.01	5	1	0	308270	48	17	68	61	1222	2327	2191	12	118
406	13	6.17	0	6	1	0	308588	49	16	68	61	1223	2331	2192	12	118
407	13	6.17	0	7	1	0	308738	50	15	68	61	1223	2332	2194	12	118
408	13	6.17	0	8	1	0	308741	51	14	68	64	1226	2336	2194	12	121
409	13	6.2	0.03	9	1	0	310177	52	13	68	68	1234	2341	2194	14	122
410	13	6.2	0	10	1	0	310010	53	12	68	69	1234	2344	2194	14	122
411	13	6.23	0.03	11	1	0	311257	54	11	68	70	1237	2344	2194	14	124
412	13	6.25	0.02	12	1	0	312355	55	10	68	72	1241	2348	2194	14	125
413	13	6.34	0.09	13	1	0	316819	56	9	68	75	1250	2352	2194	14	125
414	13	6.34	0	14	1	0	317137	57	8	68	75	1251	2356	2194	14	125
415	13	6.34	0	15	1	0	317138	58	7	68	76	1252	2356	2195	14	125
416	13	6.4	0.06	16	1	0	320202	59	6	68	76	1256	2362	2195	14	126
417	13	6.42	0.02	17	1	0	321010	60	5	68	80	1263	2364	2196	14	127
418	13	6.44	0.02	18	1	0	321940	61	4	68	82	1266	2366	2196	14	130
419	13	6.46	0.02	19	1	0	323204	62	3	68	82	1269	2367	2197	14	130
420	13	6.49	0.03	20	1	0	324451	63	2	68	83	1272	2371	2198	14	131
421	13	6.53	0.04	1	1	0	326691	64	1	68	87	1283	2376	2200	14	130
422	14	0.3	0.3	2	0	0	2984	1	30	0	0	8	7	6	0	4
423	14	0.46	0.16	3	0	0	4576	2	29	0	0	12	13	6	0	5
424	14	0.46	0	4	0	0	4576	3	28	0	0	12	14	7	0	5
425	14	0.46	0	5	0	0	4576	4	27	0	0	12	17	7	0	5
426	14	0.49	0.03	6	0	0	4874	5	26	0	0	13	16	7	0	5
427	14	0.49	0	7	0	0	4874	6	25	0	0	13	16	7	0	5
428	14	0.49	0	8	0	0	4874	7	24	0	0	13	16	7	0	4
429	14	0.49	0	9	0	0	4874	8	23	0	0	13	17	8	0	5
430	14	0.49	0	10	0	0	4875	9	22	0	1	14	17	8	0	5
431	14	0.49	0	11	0	0	4875	10	21	0	1	14	17	8	0	5
432	14	0.49	0	12	0	0	4875	11	20	0	1	14	20	8	0	5
433	14	0.49	0	13	0	0	4875	12	19	0	1	14	20	8	0	5
434	14	0.49	0	14	0	0	4875	13	18	0	1	14	20	8	0	5
435	14	0.49	0	15	0	0	4875	14	17	0	1	14	20	8	0	5
436	14	0.49	0	16	0	0	4875	15	16	0	1	14	20	8	0	5
437	14	0.49	0	17	0	0	4875	16	15	0	1	14	20	8	0	5
438	14	0.49	0	18	0	0	4875	17	14	0	1	14	21	8	0	5
439	14	0.49	0	19	0	0	4875	18	13	0	1	14	21	8	0	5
440	14	0.49	0	20	0	0	4875	19	12	0	1	14	21	8	0	4
441	14	0.49	0	1	0	0	4875	20	11	0	1	14	21	8	0	4
442	14	0.49	0	2	0	0	4875	21	10	0	1	14	21	8	0	4
443	14	0.49	0	3	0	0	4875	22	9	0	1	14	22	8	0	4
444	14	0.49	0	4	0	0	4875	23	8	0	1	14	22	8	0	4
445	14	0.49	0	5	0	0	4875	24	7	0	1	14	22	8	0	4
446	14	0.49	0	6	0	0	4875	25	6	0	1	14	23	8	0	4
447	14	0.49	0	7	0	0	4875	26	5	0	1	14	23	8	0	4
448	14	0.54	0.05	8	0	0	5373	27	4	0	1	15	25	8	0	4
449	14	0.54	0	9	0	0	5373	28	3	0	1	15	25	8	0	4
450	14	0.54	0	10	0	0	5373	29	2	0	1	15	25	8	0	4
451	14	0.54	0	11	0	0	5373	30	1	0	1	15	25	8	0	4
452	15	0.12	0.12	12	1	0	5982	1	31	0	0	8	6	1	1	9
453	15	0.38	0.26	13	1	0	19210	2	30	0	1	22	7	2	1	10
454	15	0.37	-0.01	14	1	0	18481	3	29	0	1	21	9	3	2	11
455	15	0.37	0	15	1	0	18481	4	28	0	1	21	9	3	3	10
456	15	0.37	0	16	1	0	18481	5	27	0	1	21	9	3	3	10
457	15	0.18	-0.19	17	1	0	8948	6	26	0	1	14	9	3	3	11
458	15	0.14	-0.04	18	1	0	6919	7	25	0	1	13	9	3	3	10
459	15	0.14	0	19	1	0	6919	8	24	0	1	13	10	4	3	10
460	15	0.43	0.29	20	1	0	21336	9	23	0	1	26	26	10	3	22
461	15	0.65	0.22	1	1	0	32308	10	22	0	1	34	33	20	4	22
462	15	0.65	0	2	1	0	32308	11	21	0	1	34	33	20	4	22
463	15	0.65	0	3	1	0	32308	12	20	0	1	34	33	20	4	22
464	15	0.65	0	4	1	0	32308	13	19	0	1	34	33	20	4	22
465	15	0.65	0	5	1	0	32308	14	18	0	1	34	33	20	4	22
466	15	0.65	0	6	1	0	32308	15	17	0	1	34	33	20	5	22
467	15	0.65	0	7	1	0	32308	16	16	0	1	34	34	20	5	23
468	15	0.65	0	8	1	0	32308	17	15	0	1	34	34	20	5	23
469	15	0.65	0	9	1	0	32308	18	14	0	1	34	34	20	5	23
470	15	0.65	0	10	1	0	32308	19	13	0	1	34	34	20	5	23
471	15	0.65	0	11	1	0	32308	20	12	0	1	34	34	20	5	23
472	15	0.65	0	12	1	0	32308	21	11	0	1	34	34	20	5	23
473	15	0.65	0	13	1	0	32308	22	10	0	1	34	34	20	5	23
474	15	0.65	0	14	1	0	32308	23	9	0	1	34	34	20	5	23
475	15	0.65	0	15	1	0	32308	24	8	0	1	34	35	20	5	23
476	15	0.65	0	16	1	0	32308	25	7	0	1	34	35	20	5	23
477	15	0.78	0.13	17	1	0	38906	26	6	0	1	35	35	20	5	23
478	15	0.79	0.01	18	1	0	39575	27	5	0	1	36	35	20	5	23
479	15	0.82	0.03	19	1	0	40973	28	4	0	1	38	36	20	5	23
480	15	0.82	0	20	1	0	40973	29	3	0	1	38	36	20	5	23
481	15	1.22	0.4	1	1	1	61210	30	2	0	1	41	37	20	5	23
482	15	1.25	0.03	2	1	0	62668	31	1	0	1	43	37	21	6	23
483	16	0	0	3	1	0	1	1	31	0	0	0	3	5	0	9
484	16	0	0	4	1	0	1	2	30	0	0	0	6	6	0	0
485	16	0	0	5	1	0	248	3	29	0	0	1	6	9	0	0
486	16	0.21	0.21	6	1	0	10607	4	28	0	1	31	11	12	0	5
487	16	0.37	0.16	7	1	0	18333	5	27	0	1	66	16	16	0	14
488	16	0.45	0.08	8	1	0	22689	6	26	0	1	87	21	18	0	16
489	16	0.57	0.12	9	1	0	28383	7	25	0	1	115	23	19	1	16
490	16	0.63	0.06	10	1	0	31749	8	24	0	1	132	26	19	2	16
491	16	0.63	0	11	1	0	31749	9	23	0	1	132	30	19	2	17
492	16	0.71	0.08	12	1	0	35514	10	22	0	2	149	32	19	2	17
493	16	0.81	0.1	13	1	0	40664	11	21	0	2	172	34	19	2	17
494	16	0.83	0.02	14	1	0	41308	12	20	0	2	175	35	19	2	17
495	16	0.88	0.05	15	1	0	43932	13	19	0	2	188	37	19	2	17
496	16	0.89	0.01	16	1	0	44379	14	18	0	3	191	39	19	2	17
497	16	0.91	0.02	17	1	0	45667	15	17	0	3	196	39	19	2	17
498	16	0.91	0	18	1	0	45667	16	16	0	3	196	40	19	2	17
499	16	0.91	0	19	1	0	45667	17	15	0	3	196	41	19	2	17
500	16	0.95	0.04	20	1	0	47647	18	14	0	3	206	43	19	2	17
501	16	1.01	0.06	1	1	1	50617	19	13	0	3	221	43	20	2	17
502	16	1.02	0.01	2	1	0	51113	20	12	0	3	223	44	20	2	17
503	16	1.02	0	3	1	0	51113	21	11	0	3	223	45	20	2	17
504	16	1.03	0.01	4	1	0	51361	22	10	0	3	224	46	20	2	17
505	16	1.03	0	5	1	0	51610	23	9	0	4	226	47	20	2	17
506	16	1.03	0	6	1	0	51610	24	8	0	4	226	49	20	2	17
507	16	1.04	0.01	7	1	0	51858	25	7	0	4	227	49	20	2	17
508	16	1.04	0	8	1	0	51858	26	6	0	4	227	50	20	2	17
509	16	1.04	0	9	1	0	52056	27	5	0	4	228	50	20	2	17
510	16	1.04	0	10	1	0	52056	28	4	0	4	228	51	20	2	17
511	16	1.05	0.01	11	1	0	52304	29	3	0	4	229	53	20	2	17
512	16	1.05	0	12	1	0	52304	30	2	0	4	229	53	20	2	17
513	16	1.05	0	13	1	0	52304	31	1	0	4	229	55	21	2	17
514	17	0.69	0.69	14	1	0	138444	1	35	0	5	49	30	7	1	15
515	17	0.71	0.02	15	1	0	142588	2	34	0	5	65	40	9	1	20
516	17	0.73	0.02	16	1	0	146225	3	33	0	5	78	56	9	1	25
517	17	0.76	0.03	17	1	0	151755	4	32	0	6	100	63	12	1	28
518	17	0.78	0.02	18	1	0	156677	5	31	0	6	118	80	12	1	31
519	17	0.8	0.02	19	1	0	159977	6	30	0	6	127	93	13	1	32
520	17	0.81	0.01	20	1	0	161195	7	29	0	8	133	103	14	1	34
521	17	0.82	0.01	1	1	0	163030	8	28	0	11	143	113	15	1	38
522	17	0.82	0	2	1	0	163439	9	27	0	14	150	129	16	1	40
523	17	0.83	0.01	3	1	0	166807	10	26	0	15	164	142	16	1	44
524	17	0.84	0.01	4	1	0	168970	11	25	0	16	173	153	17	1	48
525	17	0.85	0.01	5	1	0	169897	12	24	0	17	178	162	17	1	49
526	17	0.86	0.01	6	1	0	171712	13	23	0	18	185	173	18	1	50
527	17	0.86	0	7	1	0	171143	14	22	0	18	184	182	18	1	50
528	17	0.85	-0.01	8	1	0	170286	15	21	0	18	181	185	18	1	51
529	17	0.85	0	9	1	0	170286	16	20	0	18	181	187	18	1	52
530	17	0.98	0.13	10	1	0	196522	17	19	0	18	186	192	18	1	52
531	17	0.99	0.01	11	1	0	197468	18	18	0	18	190	194	18	1	52
532	17	0.99	0	12	1	0	198068	19	17	0	20	194	204	19	1	52
533	17	0.99	0	13	1	0	198705	20	16	0	21	198	211	20	1	53
534	17	1	0.01	14	1	1	199372	21	15	0	21	201	214	21	1	53
535	17	1.03	0.03	15	1	0	205714	22	14	0	26	229	279	22	1	61
536	17	1.09	0.06	16	1	0	217604	23	13	0	37	280	384	22	1	68
537	17	1.1	0.01	17	1	0	219438	24	12	0	37	286	403	22	1	73
538	17	1.1	0	18	1	0	220994	25	11	0	40	296	409	26	1	78
539	17	1.11	0.01	19	1	0	222878	26	10	0	41	304	419	26	1	79
540	17	1.11	0	20	1	0	222850	27	9	0	42	304	424	26	1	80
541	17	0.99	-0.12	1	1	0	197308	28	8	0	42	305	429	26	1	82
542	17	1.11	0.12	2	1	0	221982	29	7	0	42	302	428	26	1	82
543	17	1.11	0	3	1	0	222580	30	6	0	42	304	430	26	1	82
544	17	1.11	0	4	1	0	222872	31	5	0	44	306	434	26	1	83
545	17	1.12	0.01	5	1	0	223769	32	4	0	44	309	445	27	1	78
546	17	1.12	0	6	1	0	224068	33	3	0	44	310	444	27	1	78
547	17	1.12	0	7	1	0	223461	34	2	0	44	307	448	27	1	79
548	17	1.12	0	8	1	0	223461	35	1	0	44	307	449	27	1	78
549	18	0.08	0.08	9	1	0	3760	1	31	0	0	40	4	4	0	0
550	18	0.08	0	10	1	0	3760	2	30	0	0	40	5	6	0	0
551	18	0.08	0	11	1	0	3760	3	29	0	0	40	6	6	0	0
552	18	0.08	0	12	1	0	3760	4	28	0	0	40	6	6	0	2
553	18	0.24	0.16	13	1	0	11916	5	27	0	0	44	8	7	0	2
554	18	0.36	0.12	14	1	0	18245	6	26	0	0	45	10	7	0	2
555	18	0.37	0.01	15	1	0	18324	7	25	0	0	46	11	7	0	2
556	18	0.59	0.22	16	1	0	29450	8	24	0	0	50	13	7	0	2
557	18	0.59	0	17	1	0	29450	9	23	0	0	50	13	7	0	2
558	18	0.54	-0.05	18	1	0	26810	10	22	0	0	50	13	7	0	2
559	18	0.54	0	19	1	0	26810	11	21	0	0	50	15	7	0	2
560	18	0.54	0	20	1	0	26810	12	20	0	0	50	15	7	0	2
561	18	1.01	0.47	1	1	1	50674	13	19	0	1	58	15	7	0	2
562	18	1.01	0	2	1	0	50674	14	18	0	1	58	17	8	0	2
563	18	1.01	0	3	1	0	50674	15	17	0	1	58	19	8	0	2
564	18	1.01	0	4	1	0	50674	16	16	0	1	58	20	8	0	2
565	18	0.84	-0.17	5	1	0	42203	17	15	0	4	42	20	8	5	57
566	18	1.01	0.17	6	1	0	50674	18	14	0	1	58	20	8	0	2
567	18	1.01	0	7	1	0	50674	19	13	0	1	58	20	8	0	2
568	18	1.01	0	8	1	0	50674	20	12	0	1	58	20	8	0	2
569	18	1.01	0	9	1	0	50674	21	11	0	1	58	20	8	0	2
570	18	1.01	0	10	1	0	50674	22	10	0	1	58	21	8	0	2
571	18	1.01	0	11	1	0	50674	23	9	0	1	58	21	8	0	2
572	18	1.02	0.01	12	1	0	50753	24	8	0	1	59	21	8	0	2
573	18	1.02	0	13	1	0	50753	25	7	0	1	59	21	8	0	2
574	18	1.02	0	14	1	0	50753	26	6	0	1	59	22	8	0	2
575	18	1.02	0	15	1	0	50753	27	5	0	1	59	22	8	0	2
576	18	1.02	0	16	1	0	50753	28	4	0	1	59	22	8	0	2
577	18	1.02	0	17	1	0	50753	29	3	0	1	59	22	8	0	2
578	18	1.02	0	18	1	0	50753	30	2	0	1	59	22	8	0	2
579	18	1.02	0	19	1	0	50753	31	1	0	1	59	22	8	0	2
580	19	0.12	0.12	20	1	0	5970	1	31	0	0	29	1114	1066	4	56
581	19	0.2	0.08	1	1	0	9950	2	30	0	0	46	1131	1067	4	62
582	19	0.48	0.28	2	1	0	24128	3	29	0	0	68	1137	1070	4	63
583	19	0.77	0.29	3	1	0	38384	4	28	0	0	92	1164	1073	4	66
584	19	0.79	0.02	4	1	0	39602	5	27	0	0	94	1181	1074	4	68
585	19	0.98	0.19	5	1	0	49229	6	26	0	0	107	1191	1075	4	69
586	19	1.02	0.04	6	1	1	51225	7	25	0	1	113	1204	1077	5	69
587	19	1.02	0	7	1	0	51225	8	24	0	1	113	1212	1078	5	69
588	19	1.03	0.01	8	1	0	51624	9	23	0	1	114	1219	1080	5	70
589	19	1.03	0	9	1	0	51624	10	22	0	1	114	1227	1080	5	71
590	19	1.06	0.03	10	1	0	52783	11	21	0	2	117	1232	1080	5	71
591	19	1.06	0	11	1	0	53242	12	20	0	2	118	1236	1080	5	71
592	19	1.06	0	12	1	0	53242	13	19	0	2	118	1237	1080	6	74
593	19	1.08	0.02	13	1	0	54040	14	18	0	2	120	1246	1082	6	77
594	19	1.08	0	14	1	0	54100	15	17	0	2	120	1256	1082	6	77
595	19	1.09	0.01	15	1	0	54499	16	16	0	2	121	1266	1084	6	79
596	19	1.09	0	16	1	0	54499	17	15	0	2	121	1272	1085	7	79
597	19	1.09	0	17	1	0	54499	18	14	0	2	121	1274	1085	7	81
598	19	1.09	0	18	1	0	54499	19	13	0	2	121	1279	1085	7	81
599	19	1.09	0	19	1	0	54499	20	12	0	2	121	1281	1085	7	82
600	19	1.1	0.01	20	1	0	54958	21	11	0	2	122	1284	1085	7	84
601	19	1.11	0.01	1	1	0	55357	22	10	0	2	123	1287	1085	7	85
602	19	1.12	0.01	2	1	0	55756	23	9	0	2	124	1289	1085	8	86
603	19	1.12	0	3	1	0	55756	24	8	0	2	124	1292	1085	8	65
604	19	1.12	0	4	1	0	55756	25	7	0	2	124	1294	1085	8	68
605	19	1.12	0	5	1	0	55756	26	6	0	2	124	1295	1085	8	69
606	19	1.12	0	6	1	0	55756	27	5	0	2	124	1305	1085	8	80
607	19	1.14	0.02	7	1	0	56953	28	4	0	2	127	1311	1085	8	82
608	19	1.13	-0.01	8	1	0	56554	29	3	0	2	126	1316	1085	9	87
609	19	1.13	0	9	1	0	56554	30	2	0	2	126	1321	1085	9	89
610	19	1.16	0.03	10	1	0	58210	31	1	0	2	130	1323	1085	10	90
611	20	0	0	11	1	0	198	1	31	0	0	2	16	2	3	19
612	20	0.01	0.01	12	1	0	495	2	30	0	0	5	19	3	4	24
613	20	0.27	0.26	13	1	0	13288	3	29	0	2	65	21	3	4	31
614	20	0.43	0.16	14	1	0	21579	4	28	0	2	84	24	3	4	34
615	20	0.44	0.01	15	1	0	22056	5	27	0	2	87	29	3	4	34
616	20	0.61	0.17	16	1	0	30470	6	26	0	2	123	31	3	4	35
617	20	0.77	0.16	17	1	0	38720	7	25	0	2	153	34	4	4	47
618	20	0.78	0.01	18	1	0	38918	8	24	0	2	155	41	4	4	57
619	20	0.78	0	19	1	0	38918	9	23	0	2	155	44	4	4	64
620	20	0.83	0.05	20	1	0	41717	10	22	0	2	176	45	5	4	73
621	20	0.83	0	1	1	0	41717	11	21	0	2	176	45	6	4	85
622	20	0.84	0.01	2	1	0	41915	12	20	0	2	178	49	6	5	85
623	20	0.84	0	3	1	0	42014	13	19	0	2	179	52	6	5	85
624	20	0.84	0	4	1	0	42113	14	18	0	2	180	55	6	6	93
625	20	0.84	0	5	1	0	42114	15	17	0	3	181	57	6	7	101
626	20	0.85	0.01	6	1	0	42312	16	16	0	3	183	56	6	7	109
627	20	0.84	-0.01	7	1	0	42213	17	15	0	3	182	58	6	7	118
628	20	0.85	0.01	8	1	0	42510	18	14	0	3	185	59	7	7	121
629	20	0.85	0	9	1	0	42510	19	13	0	3	185	60	7	7	123
630	20	0.85	0	10	1	0	42609	20	12	0	3	186	60	7	7	123
631	20	0.86	0.01	11	1	0	42906	21	11	0	3	189	61	7	7	131
632	20	0.86	0	12	1	0	43005	22	10	0	3	190	62	7	13	136
633	20	0.87	0.01	13	1	0	43302	23	9	0	3	193	64	7	14	138
634	20	0.87	0	14	1	0	43401	24	8	0	3	194	65	7	14	140
635	20	0.87	0	15	1	0	43500	25	7	0	3	195	68	7	15	143
636	20	0.88	0.01	16	1	0	43797	26	6	0	3	198	70	7	15	148
637	20	0.89	0.01	17	1	0	44580	27	5	0	3	205	74	7	15	151
638	20	0.91	0.02	18	1	0	45561	28	4	0	3	214	79	7	15	153
639	20	1.06	0.15	19	1	1	53249	29	3	0	4	218	82	7	16	170
640	20	1.07	0.01	20	1	0	53546	30	2	0	4	221	84	7	17	177
641	20	1.07	0	1	1	0	53744	31	1	0	4	223	84	7	18	178
642	21	0.01	0.01	2	1	0	769	1	31	0	0	1	20	11	0	3
643	21	0.07	0.06	3	1	0	6927	2	30	0	1	10	31	27	0	5
644	21	0.08	0.01	4	1	0	7697	3	29	0	2	12	31	27	0	9
645	21	0.08	0	5	1	0	8466	4	28	0	2	13	42	30	0	7
646	21	0.08	0	6	1	0	8466	5	27	0	2	13	46	31	0	8
647	21	0.08	0	7	1	0	8466	6	26	0	2	13	48	31	3	8
648	21	0.11	0.03	8	1	0	10774	7	25	0	3	17	50	35	3	10
649	21	0.11	0	9	1	0	10774	8	24	0	3	17	55	35	4	12
650	21	0.1	-0.01	10	1	0	10006	9	23	0	4	17	59	35	4	11
651	21	0.1	0	11	1	0	10006	10	22	0	4	17	64	35	4	11
652	21	0.1	0	12	1	0	10014	11	21	0	8	21	65	35	4	11
653	21	0.1	0	13	1	0	10015	12	20	0	9	22	68	35	4	12
654	21	0.11	0.01	14	1	0	10784	13	19	0	9	23	70	38	4	14
655	21	0.12	0.01	15	1	0	11553	14	18	0	9	24	72	38	4	14
656	21	0.15	0.03	16	1	0	14630	15	17	0	10	27	76	41	4	14
657	21	0.12	-0.03	17	1	0	12323	16	16	0	10	26	77	41	4	14
658	21	0.21	0.09	18	1	0	20981	17	15	0	10	28	78	41	4	14
659	21	0.21	0	19	1	0	20981	18	14	0	10	28	79	41	4	14
660	21	0.21	0	20	1	0	20981	19	13	0	10	28	80	41	4	14
661	21	0.21	0	1	1	0	20981	20	12	0	10	28	80	41	4	14
662	21	0.37	0.16	2	1	0	36759	21	11	0	10	30	81	42	4	14
663	21	0.37	0	3	1	0	36759	22	10	0	10	30	81	44	4	14
664	21	0.52	0.15	4	1	0	51739	23	9	0	11	32	82	45	4	14
665	21	0.81	0.29	5	1	0	80969	24	8	0	11	38	86	54	4	14
666	21	0.67	-0.14	6	1	0	66859	25	7	0	12	39	90	55	4	15
667	21	0.68	0.01	7	1	0	67628	26	6	0	12	40	93	55	4	15
668	21	1.03	0.35	8	1	1	103149	27	5	0	12	46	97	57	4	19
669	21	1.05	0.02	9	1	0	104687	28	4	0	12	47	97	58	4	19
670	21	1.05	0	10	1	0	104687	29	3	0	12	47	97	58	4	19
671	21	1.08	0.03	11	1	0	107763	30	2	0	12	50	101	58	4	19
672	21	1.13	0.05	12	1	0	112527	31	1	0	12	53	103	58	4	19
673	22	0.03	0.03	13	1	0	3801	1	31	0	0	11	62	10	7	11
674	22	0.23	0.2	14	1	0	24826	2	30	0	5	69	75	15	8	19
675	22	0.29	0.06	15	1	0	31574	3	29	0	5	89	82	15	8	21
676	22	0.3	0.01	16	1	0	33325	4	28	0	5	94	93	15	9	20
677	22	0.32	0.02	17	1	0	35033	5	27	0	5	97	102	17	10	21
678	22	0.34	0.02	18	1	0	37852	6	26	0	6	104	106	17	10	23
679	22	0.35	0.01	19	1	0	39049	7	25	0	7	109	109	17	10	23
680	22	0.37	0.02	20	1	0	40159	8	24	0	7	111	111	17	10	24
681	22	0.37	0	1	1	0	40757	9	23	0	7	113	117	17	10	24
682	22	0.39	0.02	2	1	0	43020	10	22	0	7	117	121	17	10	25
683	22	0.39	0	3	1	0	43319	11	21	0	7	118	125	17	10	25
684	22	0.39	0	4	1	0	43319	12	20	0	7	118	130	17	11	28
685	22	0.41	0.02	5	1	0	44566	13	19	0	9	124	132	17	12	27
686	22	0.43	0.02	6	1	0	46872	14	18	0	9	130	135	17	12	27
687	22	0.45	0.02	7	1	0	49434	15	17	0	9	135	136	17	12	27
688	22	0.45	0	8	1	0	49733	16	16	0	9	136	138	17	12	27
689	22	0.46	0.01	9	1	0	50929	17	15	0	9	140	144	17	12	28
690	22	0.47	0.01	10	1	0	51228	18	14	0	9	141	144	17	12	28
691	22	0.48	0.01	11	1	0	52381	19	13	0	9	144	145	17	12	30
692	22	0.49	0.01	12	1	0	53534	20	12	0	9	147	146	17	12	30
693	22	0.49	0	13	1	0	53534	21	11	0	9	147	147	17	12	30
694	22	0.49	0	14	1	0	54431	22	10	0	9	150	150	17	12	30
695	22	0.5	0.01	15	1	0	55029	23	9	0	9	152	152	17	12	31
696	22	0.51	0.01	16	1	0	55627	24	8	0	9	154	153	17	12	32
697	22	0.62	0.11	17	1	0	67966	25	7	0	9	169	154	17	12	33
698	22	0.63	0.01	18	1	0	69162	26	6	0	9	173	155	17	12	33
699	22	0.72	0.09	19	1	0	79315	27	5	0	10	202	158	17	12	33
700	22	0.8	0.08	20	1	0	88541	28	4	0	10	232	159	17	12	34
701	22	1.01	0.21	1	1	1	110620	29	3	0	10	281	161	17	12	35
702	22	1.08	0.07	2	1	0	118573	30	2	0	11	306	161	17	13	36
703	22	1.1	0.02	3	1	0	120965	31	1	0	11	314	163	17	13	36
704	23	0.06	0.06	4	0	0	3128	1	30	0	0	3	4	2	3	16
705	23	0.06	0	5	0	0	3128	2	29	0	0	3	6	2	4	23
706	23	0.06	0	6	0	0	3128	3	28	0	0	3	8	3	5	32
707	23	0.06	0	7	0	0	3128	4	27	0	0	3	8	3	6	37
708	23	0.06	0	8	0	0	3128	5	26	0	0	3	10	3	6	44
709	23	0.06	0	9	0	0	3128	6	25	0	0	3	10	3	6	44
710	23	0.06	0	10	0	0	3128	7	24	0	0	3	10	3	7	48
711	23	0.06	0	11	0	0	3128	8	23	0	0	3	10	3	7	50
712	23	0.06	0	12	0	0	3128	9	22	0	0	3	10	3	8	50
713	23	0.06	0	13	0	0	3128	10	21	0	0	3	10	3	8	50
714	23	0.07	0.01	14	0	0	3377	11	20	0	0	4	10	3	8	9
715	23	0.07	0	15	0	0	3377	12	19	0	0	4	12	3	8	50
716	23	0.07	0	16	0	0	3377	13	18	0	0	4	13	4	8	50
717	23	0.07	0	17	0	0	3377	14	17	0	0	4	14	4	9	50
718	23	0.07	0	18	0	0	3377	15	16	0	0	4	14	4	9	50
719	23	0.07	0	19	0	0	3377	16	15	0	0	4	15	4	9	50
720	23	0.07	0	20	0	0	3626	17	14	0	0	5	17	4	9	50
721	23	0.07	0	1	0	0	3626	18	13	0	0	5	17	4	10	50
722	23	0.07	0	2	0	0	3626	19	12	0	0	5	18	4	11	50
723	23	0.07	0	3	0	0	3626	20	11	0	0	5	18	4	11	50
724	23	0.07	0	4	0	0	3626	21	10	0	0	5	18	4	12	50
725	23	0.07	0	5	0	0	3626	22	9	0	0	5	18	4	12	50
726	23	0.07	0	6	0	0	3377	23	8	0	0	4	18	4	13	50
727	23	0.06	-0.01	7	0	0	3128	24	7	0	0	3	20	4	13	50
728	23	0.06	0	8	0	0	3128	25	6	0	0	3	21	4	14	50
729	23	0.06	0	9	0	0	3128	26	5	0	0	3	22	4	15	50
730	23	0.06	0	10	0	0	3128	27	4	0	0	3	22	4	15	50
731	23	0.06	0	11	0	0	3128	28	3	0	0	3	24	4	15	50
732	23	0.06	0	12	0	0	3128	29	2	0	0	3	26	4	16	50
733	23	0.06	0	13	0	0	3128	30	1	0	0	3	28	5	17	50
734	24	0	0	14	0	0	169	1	35	0	0	1	11	3	0	0
735	24	0.44	0.44	15	0	0	22231	2	34	0	0	37	22	4	2	11
736	24	0.62	0.18	16	0	0	30989	3	33	0	0	60	27	6	3	11
737	24	0.67	0.05	17	0	0	33377	4	32	0	0	70	36	7	3	13
738	24	0.72	0.05	18	0	0	35905	5	31	0	1	84	42	7	3	13
739	24	0.72	0	19	0	0	36104	6	30	0	1	85	46	8	3	13
740	24	0.73	0.01	20	0	0	36701	7	29	0	1	88	50	8	3	14
741	24	0.73	0	1	0	0	36701	8	28	0	1	88	52	8	3	14
742	24	0.77	0.04	2	0	0	38293	9	27	0	1	96	53	8	3	14
743	24	0.77	0	3	0	0	38462	10	26	0	1	97	56	8	3	14
744	24	0.77	0	4	0	0	38462	11	25	0	1	97	56	8	3	15
745	24	0.77	0	5	0	0	38462	12	24	0	1	97	56	8	3	15
746	24	0.77	0	6	0	0	38462	13	23	0	1	97	58	8	3	15
747	24	0.77	0	7	0	0	38462	14	22	0	1	97	60	8	3	15
748	24	0.77	0	8	0	0	38462	15	21	0	1	97	61	8	3	15
749	24	0.78	0.01	9	0	0	38830	16	20	0	1	99	62	8	3	15
750	24	0.78	0	10	0	0	39069	17	19	0	1	100	63	8	3	15
751	24	0.79	0.01	11	0	0	39477	18	18	0	1	102	65	8	3	15
752	24	0.79	0	12	0	0	39278	19	17	0	1	101	65	8	3	15
753	24	0.79	0	13	0	0	39278	20	16	0	1	101	65	8	3	15
754	24	0.79	0	14	0	0	39278	21	15	0	1	101	66	8	3	16
755	24	0.79	0	15	0	0	39278	22	14	0	1	101	68	9	3	16
756	24	0.79	0	16	0	0	39477	23	13	0	1	102	69	9	3	17
757	24	0.79	0	17	0	0	39676	24	12	0	1	103	71	10	3	17
758	24	0.79	0	18	0	0	39676	25	11	0	1	103	70	10	3	17
759	24	0.79	0	19	0	0	39676	26	10	0	1	103	70	10	3	17
760	24	0.8	0.01	20	0	0	40074	27	9	0	1	105	71	10	3	17
761	24	0.81	0.01	1	0	0	40313	28	8	0	1	106	73	10	3	17
762	24	0.81	0	2	0	0	40512	29	7	0	1	107	75	10	3	17
763	24	0.81	0	3	0	0	40512	30	6	0	1	107	76	10	3	17
764	24	0.82	0.01	4	0	0	40910	31	5	0	1	109	76	10	3	17
765	24	0.82	0	5	0	0	41109	32	4	0	1	110	81	10	3	18
766	24	0.82	0	6	0	0	41109	33	3	0	1	110	82	10	3	18
767	24	0.83	0.01	7	0	0	41507	34	2	0	1	112	84	10	3	18
768	24	0.83	0	8	0	0	41706	35	1	0	1	113	86	11	3	18
769	25	0.01	0.01	9	1	0	378	1	31	0	0	2	15	4	3	20
770	25	0.11	0.1	10	1	0	5337	2	30	0	0	33	21	4	4	30
771	25	0.67	0.56	11	1	0	33742	3	29	0	2	122	25	4	4	40
772	25	1	0.33	12	1	1	50067	4	28	0	4	181	35	6	6	48
773	25	1.29	0.29	13	1	0	64294	5	27	0	4	234	45	6	7	53
774	25	1.32	0.03	14	1	0	65816	6	26	0	5	244	60	6	7	55
775	25	1.33	0.01	15	1	0	66710	7	25	0	5	250	66	6	8	60
776	25	1.71	0.38	16	1	0	85532	8	24	0	10	337	76	8	9	72
777	25	1.76	0.05	17	1	0	87967	9	23	0	12	355	86	8	10	79
778	25	1.79	0.03	18	1	0	89453	10	22	0	14	363	94	8	10	88
779	25	1.79	0	19	1	0	89702	11	21	0	14	364	95	8	10	88
780	25	1.8	0.01	20	1	0	90089	12	20	0	14	367	97	8	10	89
781	25	1.8	0	1	1	0	90218	13	19	0	14	368	98	8	10	91
782	25	1.8	0	2	1	0	90089	14	18	0	14	367	100	8	10	96
783	25	1.8	0	3	1	0	90089	15	17	0	14	367	100	8	11	108
784	25	2.06	0.26	4	1	0	102851	16	16	0	14	415	102	9	13	122
785	25	2.07	0.01	5	1	0	103607	17	15	0	14	419	106	9	14	133
786	25	2.09	0.02	6	1	0	104363	18	14	0	14	423	107	10	15	145
787	25	0.84	-1.25	7	1	0	42203	19	13	0	4	42	107	10	5	57
788	25	2.11	1.27	8	1	0	105718	20	12	0	14	428	113	11	15	146
789	25	2.12	0.01	9	1	0	105967	21	11	0	14	429	115	11	16	156
790	25	2.12	0	10	1	0	106225	22	10	0	14	431	117	11	17	160
791	25	2.12	0	11	1	0	106225	23	9	0	14	431	119	11	17	170
792	25	2.13	0.01	12	1	0	106354	24	8	0	14	432	122	12	19	180
793	25	2.13	0	13	1	0	106612	25	7	0	14	434	123	12	20	185
794	25	2.14	0.01	14	1	0	106999	26	6	0	14	437	127	13	20	185
795	25	2.14	0	15	1	0	107248	27	5	0	14	438	128	13	20	185
796	25	2.15	0.01	16	1	0	107506	28	4	0	14	440	130	13	20	192
797	25	2.16	0.01	17	1	0	107903	29	3	0	15	445	130	14	20	200
798	25	2.18	0.02	18	1	0	108779	30	2	0	15	449	135	14	20	200
799	25	2.18	0	19	1	0	108780	31	1	0	16	450	136	14	20	200
800	26	0.06	0.06	20	0	0	6236	1	30	0	1	24	1106	1068	2	15
801	26	0.07	0.01	1	0	0	7443	2	29	0	3	30	1118	1076	2	21
802	26	0.12	0.05	2	0	0	11870	3	28	0	4	45	1142	1081	2	25
803	26	0.14	0.02	3	0	0	13665	4	27	0	5	52	1155	1082	2	29
804	26	0.14	0	4	0	0	13665	5	26	0	5	52	1164	1082	2	32
805	26	0.14	0	5	0	0	14044	6	25	0	5	53	1171	1082	2	33
806	26	0.15	0.01	6	0	0	15441	7	24	0	5	55	1178	1083	3	37
807	26	0.16	0.01	7	0	0	16200	8	23	0	6	58	1182	1085	3	37
808	26	0.2	0.04	8	0	0	19989	9	22	0	6	59	1188	1086	3	38
809	26	0.2	0	9	0	0	19989	10	21	0	6	59	1193	1089	3	41
810	26	0.2	0	10	0	0	19989	11	20	0	6	59	1196	1090	3	42
811	26	0.21	0.01	11	0	0	20747	12	19	0	6	61	1203	1090	3	42
812	26	0.21	0	12	0	0	21126	13	18	0	6	62	1210	1091	3	44
813	26	0.22	0.01	13	0	0	21945	14	17	0	6	63	1211	1091	4	48
814	26	0.22	0	14	0	0	22064	15	16	0	6	64	1213	1091	4	50
815	26	0.23	0.01	15	0	0	22703	16	15	0	6	65	1214	1091	4	50
816	26	0.24	0.01	16	0	0	23840	17	14	0	6	68	1217	1091	4	52
817	26	0.25	0.01	17	0	0	24598	18	13	0	6	70	1217	1091	4	52
818	26	0.84	0.59	18	0	0	42203	19	12	0	4	42	1217	1091	5	57
819	26	0.27	-0.57	19	0	0	27013	20	11	0	6	74	1233	1094	5	52
820	26	0.28	0.01	20	0	0	27772	21	10	0	7	77	1236	1095	5	56
821	26	0.27	-0.01	1	0	0	27393	22	9	0	7	76	1239	1096	5	56
822	26	0.27	0	2	0	0	27194	23	8	0	7	75	1242	1096	6	59
823	26	0.28	0.01	3	0	0	27573	24	7	0	7	76	1244	1097	6	59
824	26	0.28	0	4	0	0	27573	25	6	0	7	76	1244	1097	7	60
825	26	0.28	0	5	0	0	27952	26	5	0	7	77	1248	1098	7	60
826	26	0.28	0	6	0	0	28331	27	4	0	7	78	1255	1098	7	60
827	26	0.29	0.01	7	0	0	28710	28	3	0	7	79	1262	1098	8	62
828	26	0.3	0.01	8	0	0	29728	29	2	0	7	81	1265	1099	8	66
829	26	0.32	0.02	9	0	0	32403	30	1	0	7	86	1270	1099	9	67
830	27	0	0	10	1	0	1	1	30	0	0	0	9	0	0	2
831	27	0	0	11	1	0	1	2	29	0	0	0	10	0	0	3
832	27	0	0	12	1	0	1	3	28	0	0	0	12	0	0	3
833	27	0	0	13	1	0	1	4	27	0	0	0	15	0	0	8
834	27	0	0	14	1	0	1	5	26	0	0	0	15	1	0	9
835	27	0	0	15	1	0	1	6	25	0	1	1	19	3	0	25
836	27	0	0	16	1	0	1	7	24	0	1	1	20	3	0	26
837	27	0	0	17	1	0	1	8	23	0	1	1	20	3	0	27
838	27	0.35	0.35	18	1	0	34901	9	22	0	1	6	21	5	0	28
839	27	0.52	0.17	19	1	0	52441	10	21	0	1	9	1074	1051	1	31
840	27	0.59	0.07	20	1	0	59421	11	20	0	1	10	1074	1058	1	34
841	27	0.59	0	1	1	0	59421	12	19	0	1	10	1074	1059	1	36
842	27	0.66	0.07	2	1	0	66401	13	18	0	1	11	1075	1059	1	41
843	27	0.66	0	3	1	0	66401	14	17	0	1	11	1077	1060	1	41
844	27	0.66	0	4	1	0	66401	15	16	0	1	11	1077	1060	1	41
845	27	0.66	0	5	1	0	66401	16	15	0	1	11	1078	1060	1	41
846	27	0.73	0.07	6	1	0	73381	17	14	0	1	12	1081	1061	1	42
847	27	1.06	0.33	7	1	1	105639	18	13	0	4	21	1081	1062	1	45
848	27	1.13	0.07	8	1	0	112619	19	12	0	4	22	1081	1062	1	45
849	27	1.13	0	9	1	0	112619	20	11	0	4	22	1082	1063	1	45
850	27	1.13	0	10	1	0	112620	21	10	0	5	23	1084	1063	1	45
851	27	1.13	0	11	1	0	112620	22	9	0	5	23	1084	1063	1	45
852	27	1.13	0	12	1	0	112620	23	8	0	5	23	1085	1063	1	45
853	27	1.13	0	13	1	0	112620	24	7	0	5	23	1087	1064	1	45
854	27	1.13	0	14	1	0	112620	25	6	0	5	23	1091	1065	1	46
855	27	1.13	0	15	1	0	112620	26	5	0	5	23	1092	1066	1	46
856	27	1.13	0	16	1	0	112620	27	4	0	5	23	1093	1066	1	46
857	27	1.13	0	17	1	0	112620	28	3	0	5	23	1093	1066	1	46
858	27	1.13	0	18	1	0	112620	29	2	0	5	23	1098	1066	1	46
859	27	1.13	0	19	1	0	112620	30	1	0	5	23	1099	1067	1	46
860	28	0.02	0.02	20	0	0	1981	1	30	0	1	27	11	3	0	4
861	28	0.02	0	1	0	0	2117	2	29	0	1	29	12	3	0	5
862	28	0.02	0	2	0	0	2185	3	28	0	1	30	13	4	0	5
863	28	0.02	0	3	0	0	2185	4	27	0	1	30	14	4	0	5
864	28	0.02	0	4	0	0	2185	5	26	0	1	30	14	4	0	5
865	28	0.02	0	5	0	0	2185	6	25	0	1	30	14	4	0	5
866	28	0.02	0	6	0	0	2185	7	24	0	1	30	14	4	0	5
867	28	0.02	0	7	0	0	2185	8	23	0	1	30	14	4	0	5
868	28	0.02	0	8	0	0	2185	9	22	0	1	30	14	4	0	5
869	28	0.02	0	9	0	0	2185	10	21	0	1	30	14	4	0	5
870	28	0.02	0	10	0	0	2185	11	20	0	1	30	14	4	0	5
871	28	0.02	0	11	0	0	2185	12	19	0	1	30	14	4	0	4
872	28	0.02	0	12	0	0	2185	13	18	0	1	30	13	4	0	4
873	28	0.02	0	13	0	0	2185	14	17	0	1	30	13	4	0	4
874	28	0.02	0	14	0	0	2185	15	16	0	1	30	13	4	0	4
875	28	0.02	0	15	0	0	2185	16	15	0	1	30	13	4	0	4
876	28	0.02	0	16	0	0	2185	17	14	0	1	30	13	4	0	4
877	28	0.02	0	17	0	0	2185	18	13	0	1	30	14	4	0	4
878	28	0.02	0	18	0	0	2185	19	12	0	1	30	15	4	0	4
879	28	0.02	0	19	0	0	2185	20	11	0	1	30	15	4	0	4
880	28	0.02	0	20	0	0	2185	21	10	0	1	30	15	4	0	4
881	28	0.02	0	1	0	0	2185	22	9	0	1	30	15	4	0	4
882	28	0.02	0	2	0	0	2185	23	8	0	1	30	15	4	0	4
883	28	0.02	0	3	0	0	2185	24	7	0	1	30	15	4	0	4
884	28	0.02	0	4	0	0	2185	25	6	0	1	30	15	5	0	4
885	28	0.02	0	5	0	0	2185	26	5	0	1	30	16	5	0	4
886	28	0.02	0	6	0	0	2185	27	4	0	1	30	17	5	0	5
887	28	0.02	0	7	0	0	2185	28	3	0	1	30	17	5	0	5
888	28	0.02	0	8	0	0	2185	29	2	0	1	30	17	5	0	5
889	28	0.03	0.01	9	0	0	2745	30	1	0	1	31	17	5	0	5
890	29	0.01	0.01	10	0	0	356	1	45	0	0	4	12	3	0	2
891	29	0.03	0.02	11	0	0	1450	2	44	0	2	10	20	5	0	2
892	29	0.04	0.01	12	0	0	2154	3	43	0	3	17	26	6	0	2
893	29	0.05	0.01	13	0	0	2332	4	42	0	3	19	29	7	0	3
894	29	0.05	0	14	0	0	2421	5	41	0	3	20	29	7	0	5
895	29	0.06	0.01	15	0	0	2857	6	40	0	3	24	30	7	0	5
896	29	0.06	0	16	0	0	3115	7	39	0	3	26	30	7	0	5
897	29	0.07	0.01	17	0	0	3373	8	38	0	3	28	36	7	0	5
898	29	0.07	0	18	0	0	3373	9	37	0	3	28	39	8	0	5
899	29	0.07	0	19	0	0	3542	10	36	0	3	29	42	8	0	6
900	29	0.07	0	20	0	0	3711	11	35	0	3	30	42	8	0	6
901	29	0.08	0.01	1	0	0	3889	12	34	0	3	32	43	8	0	6
902	29	0.08	0	2	0	0	3978	13	33	0	3	33	45	8	0	6
903	29	0.08	0	3	0	0	3978	14	32	0	3	33	46	8	0	6
904	29	0.08	0	4	0	0	4236	15	31	0	3	35	46	8	0	6
905	29	0.08	0	5	0	0	4236	16	30	0	3	35	47	8	0	6
906	29	0.08	0	6	0	0	4236	17	29	0	3	35	47	8	0	6
907	29	0.09	0.01	7	0	0	4406	18	28	0	4	37	48	8	0	6
908	29	0.09	0	8	0	0	4406	19	27	0	4	37	48	8	0	6
909	29	0.09	0	9	0	0	4495	20	26	0	4	38	48	8	0	6
910	29	0.09	0	10	0	0	4495	21	25	0	4	38	48	8	0	6
911	29	0.09	0	11	0	0	4495	22	24	0	4	38	49	8	0	6
912	29	0.09	0	12	0	0	4495	23	23	0	4	38	50	8	0	6
913	29	0.09	0	13	0	0	4584	24	22	0	4	39	50	8	0	6
914	29	0.09	0	14	0	0	4584	25	21	0	4	39	49	8	0	6
915	29	0.09	0	15	0	0	4584	26	20	0	4	39	50	9	0	6
916	29	0.09	0	16	0	0	4584	27	19	0	4	39	51	9	0	6
917	29	0.09	0	17	0	0	4584	28	18	0	4	39	52	9	0	6
918	29	0.09	0	18	0	0	4584	29	17	0	4	39	52	9	0	6
919	29	0.09	0	19	0	0	4673	30	16	0	4	40	53	9	0	6
920	29	0.09	0	20	0	0	4673	31	15	0	4	40	55	9	0	6
921	29	0.09	0	1	0	0	4673	32	14	0	4	40	55	9	0	6
922	29	0.09	0	2	0	0	4673	33	13	0	4	40	55	9	0	6
923	29	0.1	0.01	3	0	0	4912	34	12	0	4	41	57	9	0	6
924	29	0.1	0	4	0	0	4912	35	11	0	4	41	58	9	0	6
925	29	0.1	0	5	0	0	4912	36	10	0	4	41	58	9	0	6
926	29	0.1	0	6	0	0	4912	37	9	0	4	41	58	9	0	6
927	29	0.1	0	7	0	0	4912	38	8	0	4	41	60	9	0	6
928	29	0.1	0	8	0	0	4912	39	7	0	4	41	61	9	0	6
929	29	0.1	0	9	0	0	5001	40	6	0	4	42	62	9	0	6
930	29	0.1	0	10	0	0	5001	41	5	0	4	42	62	9	0	6
931	29	0.1	0	11	0	0	5001	42	4	0	4	42	62	9	0	6
932	29	0.1	0	12	0	0	5001	43	3	0	4	42	62	9	0	6
933	29	0.1	0	13	0	0	5001	44	2	0	4	42	62	9	0	6
934	29	0.1	0	14	0	0	5001	45	1	0	4	42	63	9	0	6
935	30	0.04	0.04	15	0	0	1990	1	30	0	0	6	1086	1057	1	9
936	30	0.06	0.02	16	0	0	3184	2	29	0	0	12	1096	1057	1	11
937	30	0.08	0.02	17	0	0	3980	3	28	0	0	16	1107	1058	2	15
938	30	0.1	0.02	18	0	0	4975	4	27	0	0	20	1112	1059	2	16
939	30	0.11	0.01	19	0	0	5373	5	26	0	0	22	1115	1060	5	16
940	30	0.12	0.01	20	0	0	5771	6	25	0	0	24	1124	1062	5	17
941	30	0.13	0.01	1	0	0	6567	7	24	0	0	28	1131	1063	5	19
942	30	0.14	0.01	2	0	0	6965	8	23	0	0	30	1138	1064	5	21
943	30	0.15	0.01	3	0	0	7363	9	22	0	0	32	1142	1065	5	21
944	30	0.15	0	4	0	0	7363	10	21	0	0	32	1144	1066	5	21
945	30	0.15	0	5	0	0	7364	11	20	0	1	33	1148	1067	5	21
946	30	0.14	-0.01	6	0	0	7165	12	19	0	1	32	1149	1068	8	22
947	30	0.15	0.01	7	0	0	7364	13	18	0	1	33	1153	1069	8	22
948	30	0.15	0	8	0	0	7364	14	17	0	1	33	1154	1070	8	23
949	30	0.16	0.01	9	0	0	7762	15	16	0	1	35	1157	1070	8	23
950	30	0.16	0	10	0	0	8160	16	15	0	1	37	1164	1073	8	25
951	30	0.16	0	11	0	0	8160	17	14	0	1	37	1170	1077	8	25
952	30	0.17	0.01	12	0	0	8558	18	13	0	1	39	1175	1077	8	25
953	30	0.18	0.01	13	0	0	8757	19	12	0	1	40	1176	1077	10	25
954	30	0.18	0	14	0	0	9155	20	11	0	1	42	1180	1077	10	25
955	30	0.2	0.02	15	0	0	9752	21	10	0	1	45	1181	1078	10	28
956	30	0.21	0.01	16	0	0	10349	22	9	0	1	48	1183	1080	10	29
957	30	0.2	-0.01	17	0	0	10150	23	8	0	1	47	1186	1087	10	29
958	30	0.2	0	18	0	0	10150	24	7	0	1	47	1190	1089	10	31
959	30	0.2	0	19	0	0	10150	25	6	0	1	47	1190	1089	10	31
960	30	0.21	0.01	20	0	0	10349	26	5	0	1	48	1193	1089	13	30
961	30	0.21	0	1	0	0	10349	27	4	0	1	48	1195	1090	13	30
962	30	0.21	0	2	0	0	10548	28	3	0	1	49	1195	1091	13	30
963	30	0.21	0	3	0	0	10548	29	2	0	1	49	1198	1094	13	30
964	30	0.2	-0.01	4	0	0	9752	30	1	0	1	47	1201	1094	14	30
965	31	0.02	0.02	5	1	0	645	1	28	0	0	5	16	1	0	2
966	31	0.05	0.03	6	1	0	1647	2	27	0	0	12	25	1	0	4
967	31	0.09	0.04	7	1	0	2649	3	26	0	0	20	30	1	0	5
968	31	0.13	0.04	8	1	0	4008	4	25	0	0	29	31	1	0	5
969	31	0.15	0.02	9	1	0	4593	5	24	0	0	34	35	1	0	6
970	31	0.17	0.02	10	1	0	5079	6	23	0	0	38	39	2	0	6
971	31	0.21	0.04	11	1	0	6307	7	22	0	0	40	43	2	0	6
972	31	0.24	0.03	12	1	0	7279	8	21	0	0	48	43	2	0	6
973	31	0.24	0	13	1	0	7279	9	20	0	0	48	46	2	0	6
974	31	0.24	0	14	1	0	7279	10	19	0	0	48	47	2	0	6
975	31	0.27	0.03	15	1	0	8122	11	18	0	0	55	51	2	0	7
976	31	0.28	0.01	16	1	0	8479	12	17	0	0	58	54	2	0	7
977	31	0.28	0	17	1	0	8479	13	16	0	0	58	59	2	0	9
978	31	0.33	0.05	18	1	0	9967	14	15	0	0	70	66	4	0	10
979	31	0.62	0.29	19	1	0	18473	15	14	0	0	84	70	4	0	12
980	31	0.64	0.02	20	1	0	19118	16	13	0	0	89	73	5	0	13
981	31	0.78	0.14	1	1	0	23350	17	12	0	0	105	77	5	0	13
982	31	0.8	0.02	2	1	0	23965	18	11	0	0	110	77	5	0	13
983	31	0.85	0.05	3	1	0	25612	19	10	0	0	123	82	5	0	14
984	31	0.99	0.14	4	1	0	29782	20	9	0	0	133	86	6	0	16
985	31	1.03	0.04	5	1	1	30883	21	8	0	0	142	89	6	0	18
986	31	1.07	0.04	6	1	0	32242	22	7	0	0	153	95	6	0	20
987	31	1.1	0.03	7	1	0	32887	23	6	0	0	158	97	7	0	22
988	31	1.14	0.04	8	1	0	34117	24	5	0	0	168	104	7	0	23
989	31	1.16	0.02	9	1	0	34702	25	4	0	0	173	105	7	0	23
990	31	1.16	0	10	1	0	34702	26	3	0	0	173	107	7	0	23
991	31	1.19	0.03	11	1	0	35704	27	2	0	0	181	108	7	0	23
992	31	1.23	0.04	12	1	0	36805	28	1	0	0	190	109	7	0	26
993	32	0.11	0.11	13	1	0	3253	1	31	0	2	9	16	11	1	15
994	32	0.15	0.04	14	1	0	4407	2	30	0	2	11	22	11	1	15
995	32	0.24	0.09	15	1	0	7104	3	29	0	2	14	38	13	2	18
996	32	0.27	0.03	16	1	0	8003	4	28	0	2	15	45	13	3	19
997	32	0.27	0	17	1	0	8003	5	27	0	2	15	45	13	3	19
998	32	0.27	0	18	1	0	8003	6	26	0	2	15	45	13	3	19
999	32	0.27	0	19	1	0	8003	7	25	0	2	15	49	13	4	20
1000	32	0.27	0	20	1	0	8003	8	24	0	2	15	52	13	5	21
1001	32	0.27	0	1	1	0	8003	9	23	0	2	15	54	13	5	20
1002	32	0.27	0	2	1	0	8004	10	22	0	3	16	54	13	5	20
1003	32	0.27	0	3	1	0	8006	11	21	0	5	18	56	13	5	20
1004	32	0.3	0.03	4	1	0	9045	12	20	0	5	19	59	13	5	20
1005	32	0.3	0	5	1	0	9045	13	19	0	5	19	60	13	5	20
1006	32	0.33	0.03	6	1	0	9944	14	18	0	5	20	61	14	5	20
1007	32	0.37	0.04	7	1	0	10983	15	17	0	5	21	62	14	5	20
1008	32	0.42	0.05	8	1	0	12681	16	16	0	5	22	65	14	5	21
1009	32	0.49	0.07	9	1	0	14759	17	15	0	5	24	66	14	5	24
1010	32	0.49	0	10	1	0	14759	18	14	0	5	24	67	15	5	24
1011	32	0.49	0	11	1	0	14759	19	13	0	5	24	69	15	5	24
1012	32	0.49	0	12	1	0	14759	20	12	0	5	24	72	15	5	25
1013	32	0.53	0.04	13	1	0	15798	21	11	0	5	25	73	15	5	25
1014	32	0.56	0.03	14	1	0	16766	22	10	0	5	27	74	15	5	25
1015	32	0.62	0.06	15	1	0	18705	23	9	0	6	30	78	15	5	25
1016	32	0.68	0.06	16	1	0	20403	24	8	0	6	31	79	15	5	25
1017	32	0.74	0.06	17	1	0	22101	25	7	0	6	32	81	15	5	26
1018	32	0.74	0	18	1	0	22101	26	6	0	6	32	82	15	5	28
1019	32	0.74	0	19	1	0	22101	27	5	0	6	32	82	15	5	28
1020	32	0.8	0.06	20	1	0	23970	28	4	0	6	33	85	15	5	29
1021	32	0.84	0.04	1	1	0	25149	29	3	0	6	33	86	15	5	27
1022	32	1.01	0.17	2	1	1	30243	30	2	0	6	36	88	15	5	29
1023	32	1.11	0.1	3	1	0	33220	31	1	0	6	39	90	16	5	30
1024	33	0	0	4	0	0	19	1	30	0	0	1	3	1	1	5
1025	33	0	0	5	0	0	76	2	29	0	0	3	5	2	1	5
1026	33	0.04	0.04	6	0	0	2114	3	28	0	0	6	6	2	2	7
1027	33	0.04	0	7	0	0	2171	4	27	0	0	8	7	2	2	7
1028	33	0.04	0	8	0	0	2171	5	26	0	0	8	8	2	2	8
1029	33	0.04	0	9	0	0	2171	6	25	0	0	8	7	2	2	8
1030	33	0.04	0	10	0	0	2209	7	24	0	0	9	8	4	2	8
1031	33	0.04	0	11	0	0	2209	8	23	0	0	9	8	4	2	8
1032	33	0.04	0	12	0	0	2228	9	22	0	0	10	8	4	2	8
1033	33	0.04	0	13	0	0	2228	10	21	0	0	10	8	4	2	8
1034	33	0.04	0	14	0	0	2228	11	20	0	0	10	8	4	2	9
1035	33	0.04	0	15	0	0	2228	12	19	0	0	10	8	5	4	9
1036	33	0.04	0	16	0	0	2247	13	18	0	0	11	8	5	4	9
1037	33	0.05	0.01	17	0	0	2361	14	17	0	0	13	8	5	4	9
1038	33	0.05	0	18	0	0	2361	15	16	0	0	13	8	5	4	9
1039	33	0.05	0	19	0	0	2361	16	15	0	0	13	8	5	4	9
1040	33	0.05	0	20	0	0	2361	17	14	0	0	13	8	5	4	9
1041	33	0.05	0	1	0	0	2361	18	13	0	0	13	8	5	6	9
1042	33	0.06	0.01	2	0	0	2793	19	12	0	0	16	9	6	6	9
1043	33	0.06	0	3	0	0	2793	20	11	0	0	16	9	6	6	9
1044	33	0.06	0	4	0	0	2793	21	10	0	0	16	9	6	6	9
1045	33	0.06	0	5	0	0	3051	22	9	0	0	19	9	7	6	9
1046	33	0.06	0	6	0	0	3051	23	8	0	0	19	10	7	6	9
1047	33	0.06	0	7	0	0	3051	24	7	0	0	19	10	7	8	9
1048	33	0.07	0.01	8	0	0	3502	25	6	0	0	23	10	8	8	9
1049	33	0.07	0	9	0	0	3502	26	5	0	0	23	11	8	8	9
1050	33	0.11	0.04	10	0	0	5502	27	4	0	0	24	11	8	8	9
1051	33	0.15	0.04	11	0	0	7502	28	3	0	0	25	12	10	8	9
1052	33	0.15	0	12	0	0	7540	29	2	0	0	26	14	11	8	11
1053	33	0.15	0	13	0	0	7578	30	1	0	0	28	14	11	8	11
1054	34	0.05	0.05	14	1	0	2356	1	31	0	0	48	12	5	0	0
1055	34	0.05	0	15	1	0	2484	2	30	0	0	49	1065	1056	0	0
1056	34	0.05	0	16	1	0	2612	3	29	0	0	50	1066	1056	0	0
1057	34	0.05	0	17	1	0	2573	4	28	0	0	49	1068	1056	0	1
1058	34	0.34	0.29	18	1	0	17115	5	27	0	0	53	1068	1056	0	1
1059	34	0.34	0	19	1	0	17154	6	26	0	0	54	1069	1056	0	1
1060	34	0.35	0.01	20	1	0	17410	7	25	0	0	56	1071	1056	0	1
1061	34	0.64	0.29	1	1	0	31952	8	24	0	0	59	1072	1056	0	1
1062	34	0.61	-0.03	2	1	0	30734	9	23	0	0	58	1072	1056	0	1
1063	34	0.66	0.05	3	1	0	33170	10	22	0	0	60	1073	1056	0	2
1064	34	0.66	0	4	1	0	33170	11	21	0	0	60	1074	1056	0	2
1065	34	0.66	0	5	1	0	33170	12	20	0	0	60	1074	1056	0	2
1066	34	1.01	0.35	6	1	1	50315	13	19	0	0	68	1074	1056	0	2
1067	34	1.01	0	7	1	0	50699	14	18	0	0	69	1075	1056	0	1
1068	34	1.02	0.01	8	1	0	51211	15	17	0	0	72	1077	1056	0	2
1069	34	1.02	0	9	1	0	51211	16	16	0	0	72	1078	1056	0	2
1070	34	0.84	-0.18	10	1	0	42203	17	15	0	4	42	1078	1056	5	57
1071	34	1.03	0.19	11	1	0	51673	18	14	0	0	76	1079	1057	0	2
1072	34	1.03	0	12	1	0	51289	19	13	0	0	74	1079	1057	0	2
1073	34	1.03	0	13	1	0	51289	20	12	0	0	74	1079	1057	0	2
1074	34	1.03	0	14	1	0	51289	21	11	0	0	74	1079	1057	0	2
1075	34	1.03	0	15	1	0	51289	22	10	0	0	74	1081	1057	0	3
1076	34	1.03	0	16	1	0	51289	23	9	0	0	74	1081	1057	0	3
1077	34	1.03	0	17	1	0	51289	24	8	0	0	74	1083	1057	0	3
1078	34	1.03	0	18	1	0	51328	25	7	0	0	75	1084	1057	0	3
1079	34	1.03	0	19	1	0	51367	26	6	0	0	76	1084	1057	0	3
1080	34	1.03	0	20	1	0	51367	27	5	0	0	76	1084	1057	0	3
1081	34	1.04	0.01	1	1	0	51879	28	4	0	0	78	1086	1057	0	4
1082	34	1.03	-0.01	2	1	0	51495	29	3	0	0	77	1086	1057	0	5
1083	34	1.03	0	3	1	0	51495	30	2	0	0	77	1086	1057	0	5
1084	34	1.04	0.01	4	1	0	51751	31	1	0	0	78	1086	1057	0	5
1085	35	0.01	0.01	5	0	0	325	1	30	0	2	4	6	2	0	6
1086	35	0.01	0	6	0	0	325	2	29	0	2	4	1056	1053	1	6
1087	35	0.01	0	7	0	0	393	3	28	0	2	5	1057	1057	2	10
1088	35	0.01	0	8	0	0	393	4	27	0	2	5	1057	1057	3	13
1089	35	0.01	0	9	0	0	393	5	26	0	2	5	1057	1057	4	15
1090	35	0.11	0.1	10	0	0	5371	6	25	0	2	24	1059	1057	4	15
1091	35	0.21	0.1	11	0	0	10629	7	24	0	2	35	1062	1057	4	15
1092	35	0.23	0.02	12	0	0	11283	8	23	0	2	39	1062	1057	5	15
1093	35	0.27	0.04	13	0	0	13331	9	22	0	2	43	1063	1057	6	20
1094	35	0.27	0	14	0	0	13535	10	21	0	2	44	1063	1057	7	21
1095	35	0.27	0	15	0	0	13603	11	20	0	2	45	1063	1057	8	21
1096	35	0.27	0	16	0	0	13603	12	19	0	2	45	1063	1057	9	23
1097	35	0.27	0	17	0	0	13603	13	18	0	2	45	1063	1057	9	23
1098	35	0.27	0	18	0	0	13603	14	17	0	2	45	1063	1057	9	23
1099	35	0.27	0	19	0	0	13603	15	16	0	2	45	1064	1057	10	23
1100	35	0.27	0	20	0	0	13603	16	15	0	2	45	1064	1057	11	23
1101	35	0.27	0	1	0	0	13671	17	14	0	2	46	1064	1057	12	23
1102	35	0.27	0	2	0	0	13671	18	13	0	2	46	1064	1057	13	24
1103	35	0.27	0	3	0	0	13671	19	12	0	2	46	1064	1057	14	24
1104	35	0.27	0	4	0	0	13671	20	11	0	2	46	1065	1057	14	24
1105	35	0.27	0	5	0	0	13671	21	10	0	2	46	1067	1057	14	24
1106	35	0.27	0	6	0	0	13671	22	9	0	2	46	1067	1057	16	29
1107	35	0.27	0	7	0	0	13603	23	8	0	2	45	1067	1057	17	29
1108	35	0.27	0	8	0	0	13603	24	7	0	2	45	1067	1058	18	29
1109	35	0.27	0	9	0	0	13603	25	6	0	2	45	1067	1058	19	29
1110	35	0.27	0	10	0	0	13603	26	5	0	2	45	1067	1058	20	29
1111	35	0.27	0	11	0	0	13603	27	4	0	2	45	1067	1058	20	29
1112	35	0.27	0	12	0	0	13603	28	3	0	2	45	1067	1058	20	29
1113	35	0.27	0	13	0	0	13535	29	2	0	2	44	1067	1058	21	35
1114	35	0.27	0	14	0	0	13603	30	1	0	2	45	1068	1058	22	35
1115	36	0	0	15	0	0	50	1	30	0	0	2	6	1	0	0
1116	36	0	0	16	0	0	75	2	29	0	0	3	8	1	0	1
1117	36	0	0	17	0	0	160	3	28	0	0	4	8	1	0	1
1118	36	0	0	18	0	0	160	4	27	0	0	4	9	1	0	1
1119	36	0	0	19	0	0	160	5	26	0	0	4	9	1	0	1
1120	36	0	0	20	0	0	160	6	25	0	0	4	9	1	0	1
1121	36	0	0	1	0	0	160	7	24	0	0	4	9	1	0	1
1122	36	0	0	2	0	0	160	8	23	0	0	4	9	1	0	1
1123	36	0	0	3	0	0	160	9	22	0	0	4	9	1	0	1
1124	36	0	0	4	0	0	160	10	21	0	0	4	9	1	0	1
1125	36	0	0	5	0	0	160	11	20	0	0	4	10	1	0	1
1126	36	0	0	6	0	0	160	12	19	0	0	4	12	1	0	1
1127	36	0	0	7	0	0	160	13	18	0	0	4	15	1	0	1
1128	36	0	0	8	0	0	160	14	17	0	0	4	15	2	0	1
1129	36	0	0	9	0	0	160	15	16	0	0	4	15	2	0	1
1130	36	0	0	10	0	0	160	16	15	0	0	4	15	2	0	1
1131	36	0	0	11	0	0	160	17	14	0	0	4	15	2	0	1
1132	36	0	0	12	0	0	160	18	13	0	0	4	15	2	0	1
1133	36	0	0	13	0	0	160	19	12	0	0	4	15	2	0	1
1134	36	0	0	14	0	0	75	20	11	0	0	3	15	2	0	1
1135	36	0	0	15	0	0	75	21	10	0	0	3	15	2	0	1
1136	36	0	0	16	0	0	75	22	9	0	0	3	15	2	0	1
1137	36	0	0	17	0	0	75	23	8	0	0	3	15	2	0	1
1138	36	0	0	18	0	0	75	24	7	0	0	3	15	2	0	1
1139	36	0	0	19	0	0	75	25	6	0	0	3	15	2	0	1
1140	36	0	0	20	0	0	75	26	5	0	0	3	16	2	0	1
1141	36	0	0	1	0	0	75	27	4	0	0	3	17	2	0	1
1142	36	0	0	2	0	0	75	28	3	0	0	3	16	2	0	1
1143	36	0	0	3	0	0	75	29	2	0	0	3	16	2	0	1
1144	36	0	0	4	0	0	75	30	1	0	0	3	16	2	0	1
1145	37	0.02	0.02	5	0	0	1173	1	30	0	0	8	10	1	1	4
1146	37	0.04	0.02	6	0	0	1932	2	29	0	0	16	15	1	2	4
1147	37	0.04	0	7	0	0	1794	3	28	0	0	14	15	1	2	9
1148	37	0.04	0	8	0	0	1794	4	27	0	0	14	20	2	2	6
1149	37	0.04	0	9	0	0	1794	5	26	0	0	14	21	2	2	6
1150	37	0.04	0	10	0	0	1794	6	25	0	0	14	21	2	2	6
1151	37	0.04	0	11	0	0	1804	7	24	0	1	15	22	2	2	6
1152	37	0.04	0	12	0	0	1804	8	23	0	1	15	22	2	2	7
1153	37	0.04	0	13	0	0	1804	9	22	0	1	15	24	3	2	6
1154	37	0.04	0	14	0	0	1804	10	21	0	1	15	24	3	2	6
1155	37	0.04	0	15	0	0	1804	11	20	0	1	15	25	3	2	6
1156	37	0.03	-0.01	16	0	0	1666	12	19	0	1	14	25	3	2	6
1157	37	0.03	0	17	0	0	1735	13	18	0	1	15	25	3	2	6
1158	37	0.03	0	18	0	0	1735	14	17	0	1	15	25	3	2	6
1159	37	0.03	0	19	0	0	1735	15	16	0	1	15	26	3	2	7
1160	37	0.05	0.02	20	0	0	2292	16	15	0	1	18	27	3	2	7
1161	37	0.05	0	1	0	0	2361	17	14	0	1	19	28	3	2	7
1162	37	0.05	0	2	0	0	2361	18	13	0	1	19	28	3	2	8
1163	37	0.05	0	3	0	0	2361	19	12	0	1	19	28	3	2	8
1164	37	0.05	0	4	0	0	2361	20	11	0	1	19	28	3	2	8
1165	37	0.05	0	5	0	0	2292	21	10	0	1	18	29	3	2	10
1166	37	0.05	0	6	0	0	2292	22	9	0	1	18	29	3	2	11
1167	37	0.05	0	7	0	0	2272	23	8	0	1	18	29	3	2	11
1168	37	0.05	0	8	0	0	2341	24	7	0	1	19	29	3	2	10
1169	37	0.05	0	9	0	0	2410	25	6	0	1	20	31	3	2	10
1170	37	0.05	0	10	0	0	2410	26	5	0	1	20	31	3	2	10
1171	37	0.05	0	11	0	0	2479	27	4	0	1	21	32	3	2	10
1172	37	0.06	0.01	12	0	0	2755	28	3	0	1	23	32	3	2	10
1173	37	0.06	0	13	0	0	2824	29	2	0	1	24	32	3	2	10
1174	37	0.06	0	14	0	0	3100	30	1	0	1	27	31	3	2	10
1175	38	0	0	15	1	0	188	1	46	0	0	1	1070	1049	1	2
1176	38	0.01	0.01	16	1	0	446	2	45	0	0	2	1077	1049	1	3
1177	38	0.24	0.23	17	1	0	12006	3	44	0	0	14	1085	1056	1	4
1178	38	0.37	0.13	18	1	0	18548	4	43	0	0	58	1089	1057	1	6
1179	38	0.57	0.2	19	1	0	28478	5	42	0	0	117	1100	1057	1	7
1180	38	0.58	0.01	20	1	0	28940	6	41	0	0	121	1112	1058	1	7
1181	38	0.6	0.02	1	1	0	30202	7	40	0	0	125	1116	1060	2	7
1182	38	0.62	0.02	2	1	0	31114	8	39	0	0	129	1118	1061	2	7
1183	38	0.62	0	3	1	0	31114	9	38	0	0	129	1125	1063	2	8
1184	38	0.63	0.01	4	1	0	31472	10	37	0	0	130	1130	1063	2	9
1185	38	0.86	0.23	5	1	0	43134	11	36	0	0	199	1134	1065	2	9
1186	38	0.87	0.01	6	1	0	43492	12	35	0	0	200	1137	1066	2	9
1187	38	0.89	0.02	7	1	0	44592	13	34	0	0	205	1141	1066	2	11
1188	38	0.91	0.02	8	1	0	45640	14	33	0	0	211	1150	1066	2	10
1189	38	0.92	0.01	9	1	0	45986	15	32	0	0	213	1154	1067	2	11
1190	38	0.93	0.01	10	1	0	46344	16	31	0	0	214	1157	1067	2	11
1191	38	0.97	0.04	11	1	0	48446	17	30	0	0	223	1166	1067	2	11
1192	38	1.03	0.06	12	1	1	51289	18	29	0	1	232	1169	1067	2	17
1193	38	1.04	0.01	13	1	0	51853	19	28	0	1	240	1172	1067	2	17
1194	38	1.04	0	14	1	0	52117	20	27	0	1	243	1177	1067	2	17
1195	38	1.04	0	15	1	0	52215	21	26	0	1	244	1179	1067	2	17
1196	38	1.05	0.01	16	1	0	52573	22	25	0	1	245	1179	1067	2	17
1197	38	1.07	0.02	17	1	0	53377	23	24	0	1	248	1180	1067	2	17
1198	38	1.07	0	18	1	0	53377	24	23	0	1	248	1183	1067	2	17
1199	38	1.08	0.01	19	1	0	54191	25	22	0	1	251	1184	1067	3	19
1200	38	1.1	0.02	20	1	0	54823	26	21	0	1	255	1192	1067	3	19
1201	38	1.1	0	1	1	0	54823	27	20	0	1	255	1192	1067	3	20
1202	38	1.1	0	2	1	0	54823	28	19	0	1	255	1196	1067	3	20
1203	38	1.1	0	3	1	0	55169	29	18	0	1	257	1199	1067	3	20
1204	38	1.1	0	4	1	0	55169	30	17	0	1	257	1201	1067	3	20
1205	38	1.11	0.01	5	1	0	55267	31	16	0	1	258	1203	1067	3	21
1206	38	1.11	0	6	1	0	55267	32	15	0	1	258	1208	1067	3	22
1207	38	1.14	0.03	7	1	0	57117	33	14	0	1	265	1212	1067	3	22
1208	38	1.16	0.02	8	1	0	57931	34	13	0	1	268	1217	1067	3	23
1209	38	1.17	0.01	9	1	0	58289	35	12	0	1	269	1222	1067	3	24
1210	38	1.17	0	10	1	0	58583	36	11	0	1	272	1223	1067	3	24
1211	38	1.2	0.03	11	1	0	60017	37	10	0	1	277	1229	1067	3	24
1212	38	1.21	0.01	12	1	0	60473	38	9	0	1	279	1231	1067	3	24
1213	38	1.22	0.01	13	1	0	60929	39	8	0	1	281	1236	1067	3	24
1214	38	1.22	0	14	1	0	61111	40	7	0	1	285	1241	1067	3	25
1215	38	1.24	0.02	15	1	0	61967	41	6	0	1	292	1246	1067	3	25
1216	38	1.25	0.01	16	1	0	62325	42	5	0	1	293	1246	1067	3	25
1217	38	1.26	0.01	17	1	0	62781	43	4	0	1	295	1246	1067	3	25
1218	38	1.11	-0.15	18	1	0	55581	44	3	0	1	301	1254	1067	3	25
1219	38	1.12	0.01	19	1	0	55795	45	2	0	1	306	1258	1067	4	26
1220	38	1.12	0	20	1	0	56179	46	1	0	1	309	1260	1067	4	26
1221	39	0.11	0.11	1	1	0	1093	1	31	0	1	20	10	5	1	2
1222	39	1.96	1.85	2	1	1	19566	2	30	0	6	82	14	7	2	6
1223	39	2.12	0.16	3	1	0	21177	3	29	0	7	124	2122	2150	2	8
1224	39	2.32	0.2	4	1	0	23223	4	28	0	25	190	2132	2152	2	9
1225	39	2.59	0.27	5	1	0	25900	5	27	0	33	245	2138	2152	3	12
1226	39	2.83	0.24	6	1	0	28329	6	26	0	34	294	2150	2153	3	19
1227	39	2.96	0.13	7	1	0	29573	7	25	0	34	314	2154	2153	3	19
1228	39	3.16	0.2	8	1	0	31619	8	24	0	38	351	2158	2154	4	21
1229	39	3.29	0.13	9	1	0	32941	9	23	0	40	380	2162	2155	5	22
1230	39	3.35	0.06	10	1	0	33458	10	22	0	41	392	2165	2156	5	22
1231	39	3.45	0.1	11	1	0	34542	11	21	0	44	414	2171	2156	5	23
1232	39	3.84	0.39	12	1	0	38449	12	20	0	52	505	2171	2156	5	9
1233	39	3.97	0.13	13	1	0	39669	13	19	0	53	530	2181	2156	5	24
1234	39	4.1	0.13	14	1	0	40990	14	18	0	56	559	2184	2156	5	25
1235	39	4.23	0.13	15	1	0	42336	15	17	0	57	588	2192	2158	6	25
1236	39	4.41	0.18	16	1	0	44077	16	16	0	57	614	2198	2159	6	27
1237	39	4.77	0.36	17	1	0	47693	17	15	0	59	686	2209	2159	6	26
1238	39	4.89	0.12	18	1	0	48947	18	14	0	59	708	2212	2162	6	26
1239	39	5.07	0.18	19	1	0	50717	19	13	0	59	744	2219	2164	6	28
1240	39	5.27	0.2	20	1	0	52685	20	12	0	60	779	2223	2165	6	28
1241	39	5.33	0.06	1	1	0	53251	21	11	0	60	790	2224	2166	6	29
1242	39	5.63	0.3	2	1	0	56333	22	10	0	60	852	2235	2166	6	30
1243	39	6.13	0.5	3	1	0	61311	23	9	0	63	939	2251	2167	6	32
1244	39	6.4	0.27	4	1	0	63959	24	8	0	63	992	2262	2167	6	34
1245	39	6.52	0.12	5	1	0	65219	25	7	0	65	1019	2266	2168	6	37
1246	39	6.71	0.19	6	1	0	67114	26	6	0	65	1049	2274	2168	7	40
1247	39	7.22	0.51	7	1	0	72155	27	5	0	68	1131	2281	2168	7	46
1248	39	7.56	0.34	8	1	0	75640	28	4	0	69	1192	2288	2168	7	47
1249	39	8.05	0.49	9	1	0	80530	29	3	0	77	1298	2306	2168	7	50
1250	39	8.39	0.34	10	1	0	83934	30	2	0	81	1357	2312	2168	7	50
1251	39	8.44	0.05	11	1	0	84423	31	1	0	82	1367	2314	2168	8	51
1252	40	0.06	0.06	12	1	0	621	1	31	0	3	10	5	1	0	2
1253	40	0.14	0.08	13	1	0	1428	2	30	0	6	18	11	1	0	9
1254	40	0.15	0.01	14	1	0	1498	3	29	0	10	23	12	1	0	12
1255	40	0.16	0.01	15	1	0	1564	4	28	0	10	24	15	1	0	12
1256	40	0.16	0	16	1	0	1564	5	27	0	10	24	16	1	0	13
1257	40	0.16	0	17	1	0	1630	6	26	0	10	25	16	1	0	13
1258	40	0.16	0	18	1	0	1630	7	25	0	10	25	16	1	0	12
1259	40	0.19	0.03	19	1	0	1866	8	24	0	10	27	16	1	0	15
1260	40	0.19	0	20	1	0	1892	9	23	0	14	31	17	1	0	16
1261	40	0.19	0	1	1	0	1904	10	22	0	17	34	18	1	0	16
1262	40	0.2	0.01	2	1	0	1970	11	21	0	17	35	18	1	0	16
1263	40	0.2	0	3	1	0	1990	12	20	0	22	40	19	1	0	19
1264	40	0.26	0.06	4	1	0	2639	13	19	0	29	49	20	1	0	27
1265	40	0.27	0.01	5	1	0	2661	14	18	0	36	56	20	1	0	34
1266	40	0.27	0	6	1	0	2689	15	17	0	44	64	19	1	0	42
1267	40	0.27	0	7	1	0	2699	16	16	0	48	68	19	2	0	47
1268	40	0.28	0.01	8	1	0	2840	17	15	0	54	75	19	2	0	52
1269	40	0.28	0	9	1	0	2840	18	14	0	54	75	20	2	0	52
1270	40	0.29	0.01	10	1	0	2863	19	13	0	60	81	20	2	0	57
1271	40	0.3	0.01	11	1	0	3023	20	12	0	68	90	21	2	0	62
1272	40	0.31	0.01	12	1	0	3054	21	11	0	76	98	22	2	0	70
1273	40	0.47	0.16	13	1	0	4706	22	10	0	84	107	22	2	0	77
1274	40	1.12	0.65	14	1	1	11231	23	9	0	94	121	23	2	0	84
1275	40	1.14	0.02	15	1	0	11353	24	8	0	96	124	24	2	0	86
1276	40	1.16	0.02	16	1	0	11580	25	7	0	100	130	25	2	0	86
1277	40	1.16	0	17	1	0	11613	26	6	0	106	136	27	2	0	90
1278	40	1.17	0.01	18	1	0	11708	27	5	0	111	142	27	2	0	92
1279	40	1.17	0	19	1	0	11735	28	4	0	127	158	31	2	0	92
1280	40	1.35	0.18	20	1	0	13513	29	3	0	133	166	32	2	0	92
1281	40	1.37	0.02	1	1	0	13686	30	2	0	139	173	31	2	0	93
1282	40	1.4	0.03	2	1	0	13988	31	1	0	139	176	31	2	0	93
1283	41	0.03	0.03	3	1	0	275	1	31	0	1	3	3	1	0	1
1284	41	0.03	0	4	1	0	278	2	30	0	4	6	3	1	0	4
1285	41	0.04	0.01	5	1	0	404	3	29	0	4	8	4	1	0	4
1286	41	0.06	0.02	6	1	0	579	4	28	0	5	11	4	1	0	6
1287	41	0.06	0	7	1	0	579	5	27	0	5	11	5	1	0	6
1288	41	0.06	0	8	1	0	598	6	26	0	6	13	5	1	0	5
1289	41	0.07	0.01	9	1	0	656	7	25	0	6	14	5	1	0	7
1290	41	0.07	0	10	1	0	742	8	24	0	13	22	5	1	0	8
1291	41	0.08	0.01	11	1	0	759	9	23	0	17	26	5	1	0	8
1292	41	0.08	0	12	1	0	759	10	22	0	17	26	5	1	0	8
1293	41	0.08	0	13	1	0	776	11	21	0	21	30	5	1	0	10
1294	41	0.08	0	14	1	0	802	12	20	0	28	37	5	1	0	16
1295	41	0.08	0	15	1	0	829	13	19	0	35	44	5	1	0	22
1296	41	0.15	0.07	16	1	0	1462	14	18	0	41	53	5	2	0	29
1297	41	0.15	0	17	1	0	1475	15	17	0	45	57	5	3	0	34
1298	41	0.37	0.22	18	1	0	3651	16	16	0	51	64	5	3	0	38
1299	41	0.37	0	19	1	0	3651	17	15	0	51	64	5	3	0	38
1300	41	1.02	0.65	20	1	1	10156	18	14	0	58	74	5	3	0	43
1301	41	1.02	0	1	1	0	10213	19	13	0	66	83	5	3	0	48
1302	41	1.03	0.01	2	1	0	10260	20	12	0	75	92	5	3	0	56
1303	41	1.05	0.02	3	1	0	10461	21	11	0	82	104	5	3	0	62
1304	41	1.06	0.01	4	1	0	10552	22	10	0	90	112	5	3	0	67
1305	41	1.06	0	5	1	0	10574	23	9	0	92	115	6	3	0	69
1306	41	1.06	0	6	1	0	10620	24	8	0	96	120	6	3	0	69
1307	41	1.09	0.03	7	1	0	10884	25	7	0	101	129	6	3	0	73
1308	41	1.1	0.01	8	1	0	10971	26	6	0	106	135	6	3	0	75
1309	41	1.1	0	9	1	0	10998	27	5	0	122	151	7	3	0	75
1310	41	1.1	0	10	1	0	11038	28	4	0	128	157	7	3	0	75
1311	41	1.15	0.05	11	1	0	11485	29	3	0	141	173	7	3	0	75
1312	41	1.16	0.01	12	1	0	11629	30	2	0	141	176	7	3	0	75
1313	41	1.16	0	13	1	0	11571	31	1	0	141	175	8	3	0	75
1314	42	0.06	0.06	14	0	0	2967	1	30	0	2	8	6	2	0	7
1315	42	0.06	0	15	0	0	2967	2	29	0	2	8	6	2	0	9
1316	42	0.06	0	16	0	0	2967	3	28	0	2	8	6	2	0	8
1317	42	0.06	0	17	0	0	2967	4	27	0	2	8	6	2	0	8
1318	42	0.06	0	18	0	0	2967	5	26	0	2	8	7	2	0	8
1319	42	0.06	0	19	0	0	2967	6	25	0	2	8	7	2	0	8
1320	42	0.07	0.01	20	0	0	3616	7	24	0	2	9	7	2	0	9
1321	42	0.08	0.01	1	0	0	4065	8	23	0	2	10	7	2	0	8
1322	42	0.08	0	2	0	0	4065	9	22	0	2	10	7	2	0	8
1323	42	0.08	0	3	0	0	4065	10	21	0	2	10	7	2	0	8
1324	42	0.08	0	4	0	0	4065	11	20	0	2	10	7	2	0	8
1325	42	0.08	0	5	0	0	4065	12	19	0	2	10	7	2	0	8
1326	42	0.08	0	6	0	0	4065	13	18	0	2	10	7	2	0	8
1327	42	0.08	0	7	0	0	4065	14	17	0	2	10	7	2	0	8
1328	42	0.08	0	8	0	0	4065	15	16	0	2	10	7	2	0	8
1329	42	0.08	0	9	0	0	4065	16	15	0	2	10	7	2	0	8
1330	42	0.08	0	10	0	0	4065	17	14	0	2	10	7	2	0	8
1331	42	0.08	0	11	0	0	4065	18	13	0	2	10	7	2	0	8
1332	42	0.08	0	12	0	0	4065	19	12	0	2	10	7	2	0	8
1333	42	0.08	0	13	0	0	4065	20	11	0	2	10	7	2	0	8
1334	42	0.08	0	14	0	0	4065	21	10	0	2	10	7	2	0	8
1335	42	0.08	0	15	0	0	4065	22	9	0	2	10	7	2	0	8
1336	42	0.08	0	16	0	0	4065	23	8	0	2	10	7	2	0	8
1337	42	0.08	0	17	0	0	4065	24	7	0	2	10	7	2	0	8
1338	42	0.08	0	18	0	0	4065	25	6	0	2	10	7	2	0	8
1339	42	0.08	0	19	0	0	4065	26	5	0	2	10	7	2	0	8
1340	42	0.08	0	20	0	0	4065	27	4	0	2	10	7	2	0	8
1341	42	0.08	0	1	0	0	4065	28	3	0	2	10	8	2	0	8
1342	42	0.08	0	2	0	0	4065	29	2	0	2	10	8	2	0	8
1343	42	0.08	0	3	0	0	4065	30	1	0	2	10	8	2	0	8
1344	43	0.01	0.01	4	0	0	672	1	60	0	0	8	17	9	0	8
1345	43	0.02	0.01	5	0	0	771	2	59	0	0	9	20	11	0	8
1346	43	0.02	0	6	0	0	750	3	58	0	0	10	23	12	0	9
1347	43	0.02	0	7	0	0	927	4	57	0	0	13	25	12	0	10
1348	43	0.02	0	8	0	0	927	5	56	0	0	13	25	12	0	9
1349	43	0.02	0	9	0	0	927	6	55	0	0	13	26	13	0	10
1350	43	0.02	0	10	0	0	1026	7	54	0	0	14	27	13	0	10
1351	43	0.02	0	11	0	0	1026	8	53	0	0	14	27	13	0	10
1352	43	0.02	0	12	0	0	1026	9	52	0	0	14	27	14	0	10
1353	43	0.02	0	13	0	0	1026	10	51	0	0	14	28	14	0	10
1354	43	0.02	0	14	0	0	1065	11	50	0	0	15	28	14	0	10
1355	43	0.02	0	15	0	0	1065	12	49	0	0	15	28	14	0	10
1356	43	0.02	0	16	0	0	1104	13	48	0	0	16	27	14	0	10
1357	43	0.02	0	17	0	0	1104	14	47	0	0	16	27	14	0	10
1358	43	0.02	0	18	0	0	1203	15	46	0	0	17	29	14	0	11
1359	43	0.02	0	19	0	0	1242	16	45	0	0	18	30	14	0	11
1360	43	0.84	0.82	20	0	0	42203	17	44	0	4	42	30	14	5	57
1361	43	0.03	-0.81	1	0	0	1341	18	43	0	0	19	30	14	0	11
1362	43	0.02	-0.01	2	0	0	1242	19	42	0	0	18	30	14	0	11
1363	43	0.02	0	3	0	0	1242	20	41	0	0	18	30	14	0	11
1364	43	0.02	0	4	0	0	1242	21	40	0	0	18	30	14	0	11
1365	43	0.02	0	5	0	0	1242	22	39	0	0	18	30	14	0	11
1366	43	0.02	0	6	0	0	1242	23	38	0	0	18	31	14	0	3
1367	43	0.02	0	7	0	0	1242	24	37	0	0	18	31	14	0	2
1368	43	0.02	0	8	0	0	1242	25	36	0	0	18	31	14	0	2
1369	43	0.02	0	9	0	0	1242	26	35	0	0	18	31	14	0	2
1370	43	0.03	0.01	10	0	0	1281	27	34	0	0	19	31	14	0	3
1371	43	0.03	0	11	0	0	1281	28	33	0	0	19	31	14	0	3
1372	43	0.03	0	12	0	0	1281	29	32	0	0	19	31	14	0	4
1373	43	0.03	0	13	0	0	1320	30	31	0	0	20	31	14	0	4
1374	43	0.02	-0.01	14	0	0	1221	31	30	0	0	19	31	15	0	4
1375	43	0.02	0	15	0	0	1221	32	29	0	0	19	31	15	0	4
1376	43	0.03	0.01	16	0	0	1260	33	28	0	0	20	31	15	0	4
1377	43	0.03	0	17	0	0	1260	34	27	0	0	20	31	15	0	4
1378	43	0.03	0	18	0	0	1260	35	26	0	0	20	31	15	0	4
1379	43	0.03	0	19	0	0	1299	36	25	0	0	21	32	15	0	4
1380	43	0.03	0	20	0	0	1338	37	24	0	0	22	33	15	0	4
1381	43	0.03	0	1	0	0	1377	38	23	0	0	23	33	15	0	4
1382	43	0.03	0	2	0	0	1377	39	22	0	0	23	35	15	0	4
1383	43	0.03	0	3	0	0	1377	40	21	0	0	23	35	15	0	4
1384	43	0.03	0	4	0	0	1377	41	20	0	0	23	35	15	0	4
1385	43	0.03	0	5	0	0	1377	42	19	0	0	23	35	15	0	4
1386	43	0.03	0	6	0	0	1377	43	18	0	0	23	35	15	0	4
1387	43	0.03	0	7	0	0	1377	44	17	0	0	23	35	15	0	4
1388	43	0.03	0	8	0	0	1338	45	16	0	0	22	35	15	0	4
1389	43	0.03	0	9	0	0	1338	46	15	0	0	22	36	15	0	4
1390	43	0.03	0	10	0	0	1338	47	14	0	0	22	36	15	0	4
1391	43	0.03	0	11	0	0	1338	48	13	0	0	22	36	15	0	4
1392	43	0.03	0	12	0	0	1338	49	12	0	0	22	36	15	0	4
1393	43	0.03	0	13	0	0	1338	50	11	0	0	22	36	15	0	5
1394	43	0.03	0	14	0	0	1377	51	10	0	0	23	37	15	0	5
1395	43	0.03	0	15	0	0	1377	52	9	0	0	23	37	15	0	5
1396	43	0.03	0	16	0	0	1416	53	8	0	0	24	38	15	0	5
1397	43	0.03	0	17	0	0	1416	54	7	0	0	24	38	15	0	5
1398	43	0.03	0	18	0	0	1416	55	6	0	0	24	38	15	0	7
1399	43	0.03	0	19	0	0	1416	56	5	0	0	24	38	15	0	7
1400	43	0.03	0	20	0	0	1416	57	4	0	0	24	39	15	0	7
1401	43	0.03	0	1	0	0	1416	58	3	0	0	24	40	15	0	7
1402	43	0.03	0	2	0	0	1416	59	2	0	0	24	40	15	0	7
1403	43	0.03	0	3	0	0	1416	60	1	0	0	24	40	15	0	7
1404	44	1.05	1.05	4	1	1	10521	1	31	0	1	16	13	0	0	0
1405	44	1.18	0.13	5	1	0	11769	2	30	0	1	22	18	0	0	2
1406	44	1.19	0.01	6	1	0	11878	3	29	0	1	23	24	0	0	2
1407	44	1.24	0.05	7	1	0	12366	4	28	0	1	24	32	0	0	3
1408	44	1.29	0.05	8	1	0	12854	5	27	0	1	25	35	0	0	3
1409	44	1.33	0.04	9	1	0	13342	6	26	0	1	26	38	0	0	3
1410	44	1.38	0.05	10	1	0	13830	7	25	0	1	27	39	0	0	3
1411	44	1.43	0.05	11	1	0	14318	8	24	0	1	28	39	0	0	3
1412	44	1.43	0	12	1	0	14318	9	23	0	1	28	42	0	0	3
1413	44	1.43	0	13	1	0	14345	10	22	0	1	29	43	0	0	3
1414	44	1.49	0.06	14	1	0	14860	11	21	0	1	31	44	0	0	3
1415	44	1.54	0.05	15	1	0	15402	12	20	0	1	33	45	0	0	3
1416	44	1.54	0	16	1	0	15402	13	19	0	1	33	45	0	0	4
1417	44	1.54	0	17	1	0	15402	14	18	0	1	33	47	0	0	4
1418	44	1.54	0	18	1	0	15402	15	17	0	1	33	48	0	0	4
1419	44	1.54	0	19	1	0	15429	16	16	0	1	34	49	0	0	4
1420	44	1.54	0	20	1	0	15429	17	15	0	1	34	49	0	0	4
1421	44	1.54	0	1	1	0	15429	18	14	0	1	34	51	1	0	4
1422	44	1.49	-0.05	2	1	0	14941	19	13	0	1	33	52	1	0	4
1423	44	1.49	0	3	1	0	14941	20	12	0	1	33	55	1	0	6
1424	44	1.5	0.01	4	1	0	14968	21	11	0	1	34	55	1	0	6
1425	44	1.51	0.01	5	1	0	15077	22	10	0	1	35	55	1	0	6
1426	44	1.51	0	6	1	0	15077	23	9	0	1	35	57	1	0	6
1427	44	1.51	0	7	1	0	15077	24	8	0	1	35	60	1	0	6
1428	44	1.45	-0.06	8	1	0	14480	25	7	0	1	33	60	1	0	6
1429	44	1.46	0.01	9	1	0	14589	26	6	0	1	34	62	1	0	6
1430	44	1.46	0	10	1	0	14589	27	5	0	1	34	64	1	0	6
1431	44	1.46	0	11	1	0	14589	28	4	0	1	34	64	1	0	6
1432	44	1.17	-0.29	12	1	0	11661	29	3	0	1	30	65	1	0	6
1433	44	1.07	-0.1	13	1	0	10685	30	2	0	1	28	67	1	0	6
1434	44	1.12	0.05	14	1	0	11200	31	1	0	1	30	69	1	0	6
1435	45	0.05	0.05	15	1	0	2637	1	21	0	0	23	64	14	2	13
1436	45	0.75	0.7	16	1	0	37257	2	20	0	0	61	77	15	2	13
1437	45	0.79	0.04	17	1	0	39597	3	19	0	0	80	89	17	2	17
1438	45	1.18	0.39	18	1	1	58982	4	18	0	0	119	106	21	2	18
1439	45	1.3	0.12	19	1	0	64965	5	17	0	0	167	132	27	2	20
1440	45	1.37	0.07	20	1	0	68582	6	16	0	0	203	155	29	2	24
1441	45	1.44	0.07	1	1	0	72139	7	15	0	0	237	171	31	2	26
1442	45	1.58	0.14	2	1	0	79099	8	14	0	0	292	192	32	2	26
1443	45	1.67	0.09	3	1	0	83634	9	13	0	0	335	228	36	2	27
1444	45	1.86	0.19	4	1	0	93027	10	12	0	2	416	267	37	2	29
1445	45	1.98	0.12	5	1	0	98866	11	11	0	2	471	298	40	2	32
1446	45	2.11	0.13	6	1	0	105330	12	10	0	5	534	337	43	2	35
1447	45	2.22	0.11	7	1	0	111108	13	9	0	5	585	361	45	2	39
1448	45	2.42	0.2	8	1	0	121095	14	8	0	7	674	416	50	2	52
1449	45	2.58	0.16	9	1	0	129183	15	7	0	7	743	451	52	2	53
1450	45	0.84	-1.74	10	1	0	42203	16	6	0	4	42	451	52	5	57
1451	45	2.83	1.99	11	1	0	141363	17	5	0	7	854	498	53	2	59
1452	45	3	0.17	12	1	0	149892	18	4	0	7	920	525	59	2	59
1453	45	3.11	0.11	13	1	0	155582	19	3	0	7	972	554	59	2	61
1454	45	3.2	0.09	14	1	0	160176	20	2	0	7	1015	580	62	2	64
1455	45	3.37	0.17	15	1	0	168263	21	1	0	7	1082	595	62	2	65
1456	46	0.01	0.01	16	0	0	126	1	45	0	2	4	5	1	0	1
1457	46	0.01	0	17	0	0	126	2	44	0	2	4	6	1	0	1
1458	46	0.04	0.03	18	0	0	405	3	43	0	2	8	9	1	1	1
1459	46	0.04	0	19	0	0	405	4	42	0	2	8	11	1	1	1
1460	46	0.04	0	20	0	0	440	5	41	0	2	9	11	1	1	1
1461	46	0.04	0	1	0	0	440	6	40	0	2	9	11	1	1	1
1462	46	0.05	0.01	2	0	0	475	7	39	0	2	10	11	1	1	1
1463	46	0.05	0	3	0	0	475	8	38	0	2	10	11	1	1	1
1464	46	0.05	0	4	0	0	475	9	37	0	2	10	12	1	1	1
1465	46	0.05	0	5	0	0	510	10	36	0	2	11	12	1	1	1
1466	46	0.05	0	6	0	0	510	11	35	0	2	11	12	1	1	1
1467	46	0.05	0	7	0	0	513	12	34	0	5	14	12	1	1	1
1468	46	0.05	0	8	0	0	513	13	33	0	5	14	12	1	1	1
1469	46	0.05	0	9	0	0	513	14	32	0	5	14	13	1	1	1
1470	46	0.05	0	10	0	0	513	15	31	0	5	14	14	1	1	1
1471	46	0.05	0	11	0	0	513	16	30	0	5	14	14	1	1	1
1472	46	0.05	0	12	0	0	548	17	29	0	5	15	15	1	1	1
1473	46	0.05	0	13	0	0	548	18	28	0	5	15	16	1	1	1
1474	46	0.05	0	14	0	0	548	19	27	0	5	15	16	1	1	1
1475	46	0.05	0	15	0	0	549	20	26	0	6	16	16	1	1	1
1476	46	0.05	0	16	0	0	549	21	25	0	6	16	16	1	1	1
1477	46	0.05	0	17	0	0	549	22	24	0	6	16	16	1	1	1
1478	46	0.05	0	18	0	0	549	23	23	0	6	16	17	1	1	1
1479	46	0.05	0	19	0	0	549	24	22	0	6	16	17	1	1	1
1480	46	0.05	0	20	0	0	549	25	21	0	6	16	18	1	1	1
1481	46	0.05	0	1	0	0	549	26	20	0	6	16	19	1	1	1
1482	46	0.05	0	2	0	0	549	27	19	0	6	16	19	1	1	1
1483	46	0.05	0	3	0	0	549	28	18	0	6	16	19	1	1	1
1484	46	0.05	0	4	0	0	549	29	17	0	6	16	19	1	1	1
1485	46	0.05	0	5	0	0	549	30	16	0	6	16	19	1	1	1
1486	46	0.05	0	6	0	0	549	31	15	0	6	16	19	1	1	1
1487	46	0.05	0	7	0	0	549	32	14	0	6	16	19	1	1	1
1488	46	0.05	0	8	0	0	549	33	13	0	6	16	20	2	1	1
1489	46	0.05	0	9	0	0	549	34	12	0	6	16	20	2	1	1
1490	46	0.05	0	10	0	0	549	35	11	0	6	16	20	2	1	1
1491	46	0.05	0	11	0	0	549	36	10	0	6	16	19	2	1	1
1492	46	0.05	0	12	0	0	549	37	9	0	6	16	19	2	1	1
1493	46	0.05	0	13	0	0	549	38	8	0	6	16	19	2	1	1
1494	46	0.05	0	14	0	0	549	39	7	0	6	16	19	2	1	1
1495	46	0.05	0	15	0	0	549	40	6	0	6	16	19	2	1	1
1496	46	0.05	0	16	0	0	549	41	5	0	6	16	20	2	1	1
1497	46	0.05	0	17	0	0	549	42	4	0	6	16	20	2	1	1
1498	46	0.05	0	18	0	0	549	43	3	0	6	16	22	2	1	1
1499	46	0.05	0	19	0	0	549	44	2	0	6	16	22	2	1	1
1500	46	0.06	0.01	20	0	0	647	45	1	0	6	17	22	2	1	1
1501	47	1.09	1.09	1	1	1	54648	1	31	0	0	30	26	2	0	2
1502	47	1.11	0.02	2	1	0	55330	2	30	0	0	34	26	2	0	9
1503	47	1.11	0	3	1	0	55656	3	29	0	0	36	38	5	0	3
1504	47	1.13	0.02	4	1	0	56328	4	28	0	0	40	43	5	0	4
1505	47	1.13	0	5	1	0	56497	5	27	0	1	42	44	7	0	5
1506	47	1.13	0	6	1	0	56497	6	26	0	1	42	48	7	0	5
1507	47	1.13	0	7	1	0	56497	7	25	0	1	42	49	8	0	6
1508	47	1.13	0	8	1	0	56665	8	24	0	1	43	48	8	0	5
1509	47	1.14	0.01	9	1	0	56833	9	23	0	1	44	50	8	0	5
1510	47	1.14	0	10	1	0	56833	10	22	0	1	44	51	8	0	5
1511	47	1.14	0	11	1	0	56833	11	21	0	1	44	52	8	0	6
1512	47	1.13	-0.01	12	1	0	56675	12	20	0	1	43	54	8	0	6
1513	47	1.13	0	13	1	0	56675	13	19	0	1	43	53	8	0	6
1514	47	1.13	0	14	1	0	56675	14	18	0	1	43	55	8	0	6
1515	47	1.14	0.01	15	1	0	57001	15	17	0	1	45	57	8	0	6
1516	47	1.17	0.03	16	1	0	58255	16	16	0	1	44	57	8	0	6
1517	47	1.17	0	17	1	0	58423	17	15	0	1	45	60	8	0	7
1518	47	1.17	0	18	1	0	58581	18	14	0	1	46	63	8	0	7
1519	47	1.17	0	19	1	0	58581	19	13	0	1	46	67	8	0	7
1520	47	1.02	-0.15	20	1	0	51081	20	12	0	1	45	69	9	0	7
1521	47	1.02	0	1	1	0	51081	21	11	0	1	45	70	9	0	7
1522	47	1.02	0	2	1	0	51081	22	10	0	1	45	71	9	0	7
1523	47	1.02	0	3	1	0	51081	23	9	0	1	45	71	9	0	7
1524	47	1.02	0	4	1	0	51081	24	8	0	1	45	71	9	0	7
1525	47	1.02	0	5	1	0	51249	25	7	0	1	46	72	9	0	7
1526	47	1.03	0.01	6	1	0	51417	26	6	0	1	47	72	9	0	7
1527	47	1.03	0	7	1	0	51417	27	5	0	1	47	72	9	0	7
1528	47	1.01	-0.02	8	1	0	50617	28	4	0	1	42	73	9	0	7
1529	47	1.02	0.01	9	1	0	50785	29	3	0	1	43	75	9	0	7
1530	47	1.02	0	10	1	0	50943	30	2	0	1	44	76	9	0	8
1531	47	1.03	0.01	11	1	0	51259	31	1	0	1	46	76	9	0	8
1532	48	0	0	12	0	0	187	1	30	0	0	2	6	1	1	1
1533	48	0.01	0.01	13	0	0	365	2	29	0	0	4	6	1	1	2
1534	48	0.01	0	14	0	0	365	3	28	0	0	4	9	4	2	12
1535	48	0.01	0	15	0	0	443	4	27	0	0	6	9	4	2	12
1536	48	0.01	0	16	0	0	521	5	26	0	0	8	9	4	11	13
1537	48	0.01	0	17	0	0	521	6	25	0	0	8	9	4	11	12
1538	48	0.01	0	18	0	0	521	7	24	0	0	8	10	4	11	12
1539	48	0.01	0	19	0	0	521	8	23	0	0	8	10	4	11	13
1540	48	0.01	0	20	0	0	521	9	22	0	0	8	1060	1045	11	12
1541	48	0.01	0	1	0	0	521	10	21	0	0	8	1060	1045	11	12
1542	48	0.01	0	2	0	0	521	11	20	0	0	8	1060	1045	11	12
1543	48	0.01	0	3	0	0	560	12	19	0	0	9	1060	1045	11	12
1544	48	0.01	0	4	0	0	560	13	18	0	0	9	1060	1045	11	12
1545	48	0.01	0	5	0	0	560	14	17	0	0	9	1060	1045	11	12
1546	48	0.01	0	6	0	0	560	15	16	0	0	9	1060	1045	11	12
1547	48	0.01	0	7	0	0	560	16	15	0	0	9	1060	1045	11	12
1548	48	0.01	0	8	0	0	560	17	14	0	0	9	1060	1045	11	12
1549	48	0.01	0	9	0	0	560	18	13	0	0	9	1060	1045	11	12
1550	48	0.01	0	10	0	0	560	19	12	0	0	9	1061	1045	11	12
1551	48	0.01	0	11	0	0	560	20	11	0	0	9	1061	1045	11	12
1552	48	0.01	0	12	0	0	560	21	10	0	0	9	1061	1045	11	12
1553	48	0.01	0	13	0	0	560	22	9	0	0	9	1061	1045	11	12
1554	48	0.01	0	14	0	0	560	23	8	0	0	9	1061	1045	11	12
1555	48	0.01	0	15	0	0	560	24	7	0	0	9	1061	1045	11	12
1556	48	0.01	0	16	0	0	521	25	6	0	0	8	1062	1045	11	12
1557	48	0.01	0	17	0	0	521	26	5	0	0	8	1062	1045	11	12
1558	48	0.01	0	18	0	0	521	27	4	0	0	8	1062	1045	11	12
1559	48	0.01	0	19	0	0	521	28	3	0	0	8	1062	1045	11	12
1560	48	0.01	0	20	0	0	521	29	2	0	0	8	1062	1045	11	12
1561	48	0.01	0	1	0	0	521	30	1	0	0	8	1062	1045	11	12
1562	49	0.07	0.07	2	1	0	3688	1	41	0	0	1	26	6	0	8
1563	49	0.07	0	3	1	0	3688	2	40	0	0	1	32	10	0	20
1564	49	0.15	0.08	4	1	0	7376	3	39	0	0	2	38	10	0	21
1565	49	0.22	0.07	5	1	0	11065	4	38	0	1	4	43	12	0	22
1566	49	0.22	0	6	1	0	11065	5	37	0	1	4	50	12	0	22
1567	49	0.3	0.08	7	1	0	14754	6	36	0	2	6	55	15	0	25
1568	49	0.3	0	8	1	0	14758	7	35	0	6	10	59	16	0	26
1569	49	0.3	0	9	1	0	14759	8	34	0	7	11	64	20	0	26
1570	49	0.37	0.07	10	1	0	18447	9	33	0	7	12	70	21	0	26
1571	49	0.44	0.07	11	1	0	22135	10	32	0	7	13	74	21	0	26
1572	49	0.52	0.08	12	1	0	25823	11	31	0	7	14	76	21	0	26
1573	49	0.52	0	13	1	0	25823	12	30	0	7	14	79	21	0	27
1574	49	0.66	0.14	14	1	0	33199	13	29	0	7	16	84	22	0	27
1575	49	0.59	-0.07	15	1	0	29511	14	28	0	7	15	86	25	0	27
1576	49	0.66	0.07	16	1	0	33222	15	27	0	11	20	93	25	0	29
1577	49	0.66	0	17	1	0	33222	16	26	0	11	20	97	27	0	28
1578	49	0.89	0.23	18	1	0	44287	17	25	0	12	24	106	28	0	29
1579	49	0.89	0	19	1	0	44287	18	24	0	12	24	110	30	0	29
1580	49	0.84	-0.05	20	1	0	42203	19	23	0	4	42	110	30	5	57
1581	49	1.11	0.27	1	1	1	55352	20	22	0	13	28	115	30	0	31
1582	49	1.11	0	2	1	0	55352	21	21	0	13	28	116	30	0	32
1583	49	1.11	0	3	1	0	55352	22	20	0	13	28	118	34	0	35
1584	49	1.18	0.07	4	1	0	59040	23	19	0	13	29	120	36	0	31
1585	49	1.18	0	5	1	0	59040	24	18	0	13	29	120	36	0	31
1586	49	1.18	0	6	1	0	59040	25	17	0	13	29	121	36	0	31
1587	49	1.18	0	7	1	0	59040	26	16	0	13	29	121	36	0	31
1588	49	1.25	0.07	8	1	0	62728	27	15	0	13	30	122	36	0	31
1589	49	1.47	0.22	9	1	0	73704	28	14	0	13	32	123	36	0	31
1590	49	1.55	0.08	10	1	0	77392	29	13	0	13	33	126	36	0	31
1591	49	1.55	0	11	1	0	77392	30	12	0	13	33	128	37	0	31
1592	49	1.62	0.07	12	1	0	81081	31	11	0	14	35	130	38	1	31
1593	49	1.62	0	13	1	0	81082	32	10	0	15	36	133	38	1	31
1594	49	1.62	0	14	1	0	81082	33	9	0	15	36	136	38	1	31
1595	49	1.62	0	15	1	0	81083	34	8	0	16	37	138	38	1	31
1596	49	1.62	0	16	1	0	81083	35	7	0	16	37	139	38	2	31
1597	49	1.62	0	17	1	0	81083	36	6	0	16	37	140	38	2	31
1598	49	1.62	0	18	1	0	81083	37	5	0	16	37	141	38	2	33
1599	49	1.77	0.15	19	1	0	88459	38	4	0	16	39	140	38	2	35
1600	49	1.84	0.07	20	1	0	92147	39	3	0	16	40	141	38	3	35
1601	49	1.84	0	1	1	0	92147	40	2	0	16	40	142	38	3	36
1602	49	1.84	0	2	1	0	92147	41	1	0	16	40	143	38	3	36
1603	50	0	0	3	0	0	199	1	30	0	0	1	1059	1052	2	6
1604	50	0	0	4	0	0	199	2	29	0	0	1	1059	1052	2	6
1605	50	0	0	5	0	0	199	3	28	0	0	1	1060	1053	2	6
1606	50	0	0	6	0	0	199	4	27	0	0	1	1061	1053	3	6
1607	50	0	0	7	0	0	199	5	26	0	0	1	1061	1053	9	14
1608	50	0	0	8	0	0	199	6	25	0	0	1	1062	1053	9	13
1609	50	0	0	9	0	0	199	7	24	0	0	1	1062	1053	9	13
1610	50	0	0	10	0	0	199	8	23	0	0	1	1062	1053	9	13
1611	50	0.01	0.01	11	0	0	398	9	22	0	0	2	1062	1053	9	13
1612	50	0.01	0	12	0	0	398	10	21	0	0	2	1062	1053	9	13
1613	50	0.01	0	13	0	0	398	11	20	0	0	2	1062	1053	9	13
1614	50	0.01	0	14	0	0	398	12	19	0	0	2	1063	1053	10	13
1615	50	0.01	0	15	0	0	398	13	18	0	0	2	1064	1053	10	13
1616	50	0.01	0	16	0	0	398	14	17	0	0	2	1065	1053	10	13
1617	50	0.01	0	17	0	0	398	15	16	0	0	2	1066	1053	10	13
1618	50	0.01	0	18	0	0	398	16	15	0	0	2	1068	1053	10	15
1619	50	0.01	0	19	0	0	398	17	14	0	0	2	1070	1053	10	15
1620	50	0.01	0	20	0	0	398	18	13	0	0	2	1070	1053	10	15
1621	50	0.01	0	1	0	0	398	19	12	0	0	2	1070	1053	10	15
1622	50	0.01	0	2	0	0	398	20	11	0	0	2	1071	1053	10	15
1623	50	0.01	0	3	0	0	398	21	10	0	0	2	1072	1053	10	15
1624	50	0.01	0	4	0	0	398	22	9	0	0	2	1072	1053	10	15
1625	50	0.01	0	5	0	0	398	23	8	0	0	2	1073	1053	10	15
1626	50	0.01	0	6	0	0	398	24	7	0	0	2	1074	1053	10	15
1627	50	0	-0.01	7	0	0	199	25	6	0	0	1	1075	1053	10	15
1628	50	0	0	8	0	0	199	26	5	0	0	1	1075	1053	10	15
1629	50	0	0	9	0	0	199	27	4	0	0	1	1075	1053	10	15
1630	50	0	0	10	0	0	199	28	3	0	0	1	1076	1053	10	15
1631	50	0	0	11	0	0	199	29	2	0	0	1	1078	1053	10	15
1632	50	0	0	12	0	0	199	30	1	0	0	1	1078	1053	10	15
1633	51	0.21	0.21	13	1	0	2062	1	31	0	0	18	9	0	0	2
1634	51	1.12	0.91	14	1	1	11242	2	30	0	0	58	16	0	0	15
1635	51	1.38	0.26	15	1	0	13838	3	29	0	0	78	19	0	0	22
1636	51	1.8	0.42	16	1	0	17980	4	28	0	0	88	22	0	0	24
1637	51	2.17	0.37	17	1	0	21706	5	27	0	0	95	24	0	0	33
1638	51	2.22	0.05	18	1	0	22162	6	26	0	0	107	28	0	0	33
1639	51	2.24	0.02	19	1	0	22408	7	25	0	0	113	29	0	0	33
1640	51	2.41	0.17	20	1	0	24130	8	24	0	0	122	30	0	0	33
1641	51	2.43	0.02	1	1	0	24325	9	23	0	0	125	30	0	0	34
1642	51	2.5	0.07	2	1	0	24951	10	22	0	0	133	30	0	2	35
1643	51	2.53	0.03	3	1	0	25300	11	21	0	0	137	29	0	3	36
1644	51	3.84	1.31	4	1	0	38379	12	20	0	0	143	28	0	4	36
1645	51	3.88	0.04	5	1	0	38779	13	19	0	0	150	29	0	4	36
1646	51	3.92	0.04	6	1	0	39157	14	18	0	0	155	33	0	5	37
1647	51	3.98	0.06	7	1	0	39779	15	17	0	0	169	32	0	5	37
1648	51	4.02	0.04	8	1	0	40220	16	16	0	0	178	33	0	5	38
1649	51	4.06	0.04	9	1	0	40627	17	15	0	0	184	34	0	6	38
1650	51	4.07	0.01	10	1	0	40721	18	14	0	0	186	36	0	6	38
1651	51	4.09	0.02	11	1	0	40916	19	13	0	0	189	36	0	7	38
1652	51	4.1	0.01	12	1	0	40981	20	12	0	0	190	37	0	7	38
1653	51	4.12	0.02	13	1	0	41169	21	11	0	0	194	38	0	7	38
1654	51	4.13	0.01	14	1	0	41299	22	10	0	0	196	40	0	7	39
1655	51	4.16	0.03	15	1	0	41619	23	9	0	0	199	41	0	7	39
1656	51	4.19	0.03	16	1	0	41858	24	8	0	0	206	42	0	7	38
1657	51	4.56	0.37	17	1	0	45562	25	7	0	0	228	44	0	7	38
1658	51	4.65	0.09	18	1	0	46454	26	6	0	0	247	48	0	7	38
1659	51	4.84	0.19	19	1	0	48443	27	5	0	0	275	57	0	7	38
1660	51	5.06	0.22	20	1	0	50607	28	4	0	7	326	64	1	7	43
1661	51	5.2	0.14	1	1	0	52031	29	3	0	10	352	65	1	7	42
1662	51	5.4	0.2	2	1	0	53970	30	2	0	10	383	70	1	7	43
1663	51	5.47	0.07	3	1	0	54666	31	1	0	10	394	70	1	7	43
1664	52	0.39	0.39	4	1	0	3924	1	31	0	0	9	15	2	0	2
1665	52	0.5	0.11	5	1	0	5043	2	30	0	1	20	18	2	0	2
1666	52	0.72	0.22	6	1	0	7153	3	29	0	1	26	18	2	0	2
1667	52	0.72	0	7	1	0	7153	4	28	0	1	26	21	2	0	2
1668	52	0.74	0.02	8	1	0	7411	5	27	0	1	28	25	2	0	3
1669	52	0.72	-0.02	9	1	0	7239	6	26	0	1	27	25	2	0	2
1670	52	0.73	0.01	10	1	0	7325	7	25	0	1	28	28	2	0	2
1671	52	0.75	0.02	11	1	0	7497	8	24	0	1	30	29	2	0	2
1672	52	0.75	0	12	1	0	7497	9	23	0	1	30	31	2	0	2
1673	52	0.75	0	13	1	0	7497	10	22	0	1	30	32	2	0	2
1674	52	0.81	0.06	14	1	0	8143	11	21	0	1	32	33	2	0	2
1675	52	0.82	0.01	15	1	0	8229	12	20	0	1	33	33	2	0	2
1676	52	0.82	0	16	1	0	8229	13	19	0	1	33	33	2	0	2
1677	52	0.89	0.07	17	1	0	8875	14	18	0	1	35	33	2	0	2
1678	52	0.9	0.01	18	1	0	8961	15	17	0	1	36	35	2	0	2
1679	52	0.91	0.01	19	1	0	9133	16	16	0	1	38	36	2	0	2
1680	52	0.97	0.06	20	1	0	9693	17	15	0	1	39	36	2	0	2
1681	52	0.98	0.01	1	1	0	9779	18	14	0	1	40	39	2	0	2
1682	52	0.98	0	2	1	0	9779	19	13	0	1	40	40	2	0	2
1683	52	0.99	0.01	3	1	0	9865	20	12	0	1	41	40	2	0	2
1684	52	1	0.01	4	1	1	10037	21	11	0	1	42	42	2	0	2
1685	52	1.08	0.08	5	1	0	10769	22	10	0	1	45	42	2	0	2
1686	52	1.08	0	6	1	0	10769	23	9	0	1	45	42	2	0	2
1687	52	1.14	0.06	7	1	0	11415	24	8	0	1	47	45	2	0	2
1688	52	1.14	0	8	1	0	11415	25	7	0	1	47	46	2	0	2
1689	52	1.14	0	9	1	0	11415	26	6	0	1	47	48	2	0	2
1690	52	1.25	0.11	10	1	0	12535	27	5	0	1	49	49	2	0	2
1691	52	1.28	0.03	11	1	0	12793	28	4	0	1	51	51	2	0	3
1692	52	1.29	0.01	12	1	0	12879	29	3	0	1	52	52	2	0	3
1693	52	1.36	0.07	13	1	0	13611	30	2	0	1	55	52	2	0	4
1694	52	1.39	0.03	14	1	0	13869	31	1	0	1	58	51	2	0	4
1695	53	0.01	0.01	15	1	0	551	1	31	0	1	5	16	1	1	7
1696	53	0.09	0.08	16	1	0	4705	2	30	0	1	23	1073	1051	2	9
1697	53	0.12	0.03	17	1	0	5798	3	29	0	1	30	1076	1051	2	11
1698	53	0.18	0.06	18	1	0	9180	4	28	0	1	44	1081	1051	3	18
1699	53	0.19	0.01	19	1	0	9689	5	27	0	1	48	1085	1056	3	19
1700	53	0.27	0.08	20	1	0	13324	6	26	0	1	56	1089	1057	3	19
1701	53	0.27	0	1	1	0	13707	7	25	0	1	59	1092	1057	3	19
1702	53	0.29	0.02	2	1	0	14332	8	24	0	1	64	1094	1058	3	19
1703	53	0.32	0.03	3	1	0	15981	9	23	0	1	70	1097	1060	3	19
1704	53	0.32	0	4	1	0	16169	10	22	0	1	71	1098	1061	8	19
1705	53	0.33	0.01	5	1	0	16268	11	21	0	1	72	1100	1063	8	19
1706	53	0.38	0.05	6	1	0	19180	12	20	0	1	109	1103	1064	8	19
1707	53	1.03	0.65	7	1	1	51517	13	19	0	1	240	1104	1064	8	19
1708	53	1.07	0.04	8	1	0	53329	14	18	0	1	244	1104	1064	8	19
1709	53	1.07	0	9	1	0	53404	15	17	0	1	245	1111	1064	8	19
1710	53	1.09	0.02	10	1	0	54472	16	16	0	1	248	1117	1064	8	23
1711	53	1.09	0	11	1	0	54547	17	15	0	1	249	1117	1064	8	23
1712	53	1.29	0.2	12	1	0	64547	18	14	0	5	253	1120	1065	8	23
1713	53	1.5	0.21	13	1	0	75005	19	13	0	6	260	1122	1065	10	25
1714	53	1.51	0.01	14	1	0	75381	20	12	0	6	262	1127	1066	10	25
1715	53	1.54	0.03	15	1	0	76779	21	11	0	6	271	1129	1066	10	25
1716	53	1.54	0	16	1	0	76878	22	10	0	6	272	1130	1066	10	25
1717	53	1.54	0	17	1	0	77162	23	9	0	6	274	1131	1066	12	32
1718	53	1.55	0.01	18	1	0	77261	24	8	0	6	275	1132	1066	12	30
1719	53	1.57	0.02	19	1	0	78362	25	7	0	6	278	1134	1066	12	30
1720	53	1.57	0	20	1	0	78362	26	6	0	6	278	1135	1066	12	30
1721	53	1.57	0	1	1	0	78550	27	5	0	6	279	1135	1066	12	30
1722	53	1.58	0.01	2	1	0	79199	28	4	0	6	284	1136	1066	12	30
1723	53	1.59	0.01	3	1	0	79597	29	3	0	7	287	1139	1066	12	30
1724	53	1.62	0.03	4	1	0	80804	30	2	0	7	293	1143	1066	13	30
1725	53	1.62	0	5	1	0	81201	31	1	0	7	295	1145	1066	13	30
1726	54	0.01	0.01	6	0	0	72	1	30	0	0	3	6	4	0	1
1727	54	0.01	0	7	0	0	132	2	29	0	0	5	8	5	0	1
1728	54	0.02	0.01	8	0	0	180	3	28	0	0	7	11	5	0	2
1729	54	0.02	0	9	0	0	180	4	27	0	0	7	11	5	0	2
1730	54	0.02	0	10	0	0	180	5	26	0	0	7	13	5	0	2
1731	54	0.02	0	11	0	0	209	6	25	0	1	9	13	5	0	2
1732	54	0.02	0	12	0	0	209	7	24	0	1	9	13	5	0	1
1733	54	0.02	0	13	0	0	209	8	23	0	1	9	14	5	0	1
1734	54	0.02	0	14	0	0	209	9	22	0	1	9	16	5	0	1
1735	54	0.02	0	15	0	0	209	10	21	0	1	9	16	5	0	1
1736	54	0.02	0	16	0	0	209	11	20	0	1	9	17	5	0	1
1737	54	0.02	0	17	0	0	185	12	19	0	1	8	17	5	0	1
1738	54	0.02	0	18	0	0	185	13	18	0	1	8	17	5	0	1
1739	54	0.02	0	19	0	0	185	14	17	0	1	8	17	5	0	1
1740	54	0.02	0	20	0	0	185	15	16	0	1	8	17	5	0	1
1741	54	0.02	0	1	0	0	185	16	15	0	1	8	18	5	0	1
1742	54	0.02	0	2	0	0	185	17	14	0	1	8	18	5	0	1
1743	54	0.02	0	3	0	0	185	18	13	0	1	8	17	5	0	1
1744	54	0.02	0	4	0	0	185	19	12	0	1	8	17	5	0	1
1745	54	0.02	0	5	0	0	185	20	11	0	1	8	17	5	0	1
1746	54	0.02	0	6	0	0	185	21	10	0	1	8	17	5	0	1
1747	54	0.02	0	7	0	0	185	22	9	0	1	8	17	5	0	1
1748	54	0.02	0	8	0	0	185	23	8	0	1	8	17	5	0	3
1749	54	0.02	0	9	0	0	185	24	7	0	1	8	17	5	0	3
1750	54	0.02	0	10	0	0	186	25	6	0	2	9	17	5	0	3
1751	54	0.02	0	11	0	0	186	26	5	0	2	9	17	5	0	3
1752	54	0.02	0	12	0	0	186	27	4	0	2	9	17	5	0	4
1753	54	0.02	0	13	0	0	186	28	3	0	2	9	18	5	0	3
1754	54	0.02	0	14	0	0	186	29	2	0	2	9	18	5	0	3
1755	54	0.02	0	15	0	0	186	30	1	0	2	9	18	5	0	3
1756	55	0.01	0.01	16	0	0	55	1	30	0	0	1	4	0	0	0
1757	55	0.01	0	17	0	0	110	2	29	0	0	2	5	1	0	0
1758	55	0.01	0	18	0	0	110	3	28	0	0	2	7	1	0	0
1759	55	0.01	0	19	0	0	110	4	27	0	0	2	8	1	0	0
1760	55	0.01	0	20	0	0	110	5	26	0	0	2	8	1	0	0
1761	55	0.02	0.01	1	0	0	165	6	25	0	0	3	8	1	0	1
1762	55	0.07	0.05	2	0	0	673	7	24	0	0	8	8	1	0	2
1763	55	0.08	0.01	3	0	0	838	8	23	0	0	11	9	1	0	2
1764	55	0.08	0	4	0	0	838	9	22	0	0	11	13	1	0	2
1765	55	0.08	0	5	0	0	838	10	21	0	0	11	14	1	0	2
1766	55	0.08	0	6	0	0	838	11	20	0	0	11	14	1	0	2
1767	55	0.1	0.02	7	0	0	1038	12	19	0	0	13	15	1	0	2
1768	55	0.11	0.01	8	0	0	1093	13	18	0	0	14	16	1	0	2
1769	55	0.11	0	9	0	0	1093	14	17	0	0	14	16	1	0	2
1770	55	0.12	0.01	10	0	0	1193	15	16	0	0	15	16	1	0	2
1771	55	0.12	0	11	0	0	1193	16	15	0	0	15	16	1	0	2
1772	55	0.12	0	12	0	0	1193	17	14	0	0	15	16	1	0	2
1773	55	0.14	0.02	13	0	0	1446	18	13	0	0	17	16	1	0	2
1774	55	0.14	0	14	0	0	1446	19	12	0	0	17	16	1	0	2
1775	55	0.14	0	15	0	0	1446	20	11	0	0	17	16	1	0	2
1776	55	0.14	0	16	0	0	1446	21	10	0	0	17	16	1	0	2
1777	55	0.14	0	17	0	0	1446	22	9	0	0	17	16	1	0	2
1778	55	0.14	0	18	0	0	1446	23	8	0	0	17	16	1	0	2
1779	55	0.14	0	19	0	0	1446	24	7	0	0	17	16	1	0	2
1780	55	0.15	0.01	20	0	0	1501	25	6	0	0	18	16	1	0	2
1781	55	0.15	0	1	0	0	1501	26	5	0	0	18	16	1	0	2
1782	55	0.15	0	2	0	0	1501	27	4	0	0	18	16	1	0	2
1783	55	0.17	0.02	3	0	0	1699	28	3	0	0	19	17	1	0	2
1784	55	0.17	0	4	0	0	1699	29	2	0	0	19	17	1	0	2
1785	55	0.17	0	5	0	0	1699	30	1	0	0	19	17	1	0	2
1786	56	0.05	0.05	6	0	0	459	1	30	0	0	6	8	0	0	1
1787	56	0.05	0	7	0	0	518	2	29	0	0	7	8	1	0	1
1788	56	0.06	0.01	8	0	0	630	3	28	0	0	8	12	1	0	1
1789	56	0.06	0	9	0	0	630	4	27	0	0	8	12	1	0	1
1790	56	0.07	0.01	10	0	0	689	5	26	0	0	9	12	1	0	2
1791	56	0.08	0.01	11	0	0	843	6	25	0	0	11	12	1	0	1
1792	56	0.08	0	12	0	0	843	7	24	0	0	11	12	1	0	1
1793	56	0.08	0	13	0	0	843	8	23	0	0	11	12	1	0	1
1794	56	0.07	-0.01	14	0	0	689	9	22	0	0	9	13	1	0	1
1795	56	0.07	0	15	0	0	689	10	21	0	0	9	13	1	0	1
1796	56	0.07	0	16	0	0	689	11	20	0	0	9	13	1	0	1
1797	56	0.07	0	17	0	0	689	12	19	0	0	9	14	1	0	1
1798	56	0.07	0	18	0	0	748	13	18	0	0	10	15	1	0	1
1799	56	0.07	0	19	0	0	748	14	17	0	0	10	15	1	0	1
1800	56	0.07	0	20	0	0	748	15	16	0	0	10	16	1	0	1
1801	56	0.07	0	1	0	0	748	16	15	0	0	10	16	1	0	1
1802	56	0.07	0	2	0	0	748	17	14	0	0	10	17	2	0	3
1803	56	0.07	0	3	0	0	748	18	13	0	0	10	17	2	0	3
1804	56	0.07	0	4	0	0	748	19	12	0	0	10	17	2	0	3
1805	56	0.07	0	5	0	0	748	20	11	0	0	10	17	2	0	3
1806	56	0.07	0	6	0	0	748	21	10	0	0	10	17	2	0	3
1807	56	0.07	0	7	0	0	689	22	9	0	0	9	17	2	0	3
1808	56	0.07	0	8	0	0	689	23	8	0	0	9	17	2	0	3
1809	56	0.08	0.01	9	0	0	784	24	7	0	0	10	18	2	0	3
1810	56	0.08	0	10	0	0	784	25	6	0	0	10	18	2	0	3
1811	56	0.09	0.01	11	0	0	879	26	5	0	0	11	18	2	0	3
1812	56	0.09	0	12	0	0	879	27	4	0	0	11	18	2	0	3
1813	56	0.09	0	13	0	0	879	28	3	0	0	11	19	2	0	3
1814	56	0.09	0	14	0	0	879	29	2	0	0	11	19	2	0	3
1815	56	0.09	0	15	0	0	879	30	1	0	0	11	19	2	0	3
1816	57	0.17	0.17	16	0	0	1672	1	30	0	0	19	9	2	0	7
1817	57	0.24	0.07	17	0	0	2376	2	29	0	0	27	13	2	0	9
1818	57	0.27	0.03	18	0	0	2728	3	28	0	0	31	15	2	0	9
1819	57	0.3	0.03	19	0	0	2992	4	27	0	0	34	16	2	0	10
1820	57	0.29	-0.01	20	0	0	2904	5	26	0	0	33	16	2	0	10
1821	57	0.29	0	1	0	0	2904	6	25	0	0	33	17	2	0	11
1822	57	0.26	-0.03	2	0	0	2640	7	24	0	0	30	15	2	0	11
1823	57	0.28	0.02	3	0	0	2816	8	23	0	0	32	18	2	0	10
1824	57	0.29	0.01	4	0	0	2904	9	22	0	0	33	18	2	0	11
1825	57	0.28	-0.01	5	0	0	2816	10	21	0	0	32	18	2	0	11
1826	57	0.28	0	6	0	0	2816	11	20	0	0	32	21	2	0	11
1827	57	0.28	0	7	0	0	2816	12	19	0	0	32	21	2	0	11
1828	57	0.28	0	8	0	0	2816	13	18	0	0	32	21	2	0	11
1829	57	0.29	0.01	9	0	0	2904	14	17	0	0	33	21	3	0	11
1830	57	0.29	0	10	0	0	2904	15	16	0	0	33	21	3	0	11
1831	57	0.29	0	11	0	0	2904	16	15	0	0	33	21	3	0	11
1832	57	0.29	0	12	0	0	2904	17	14	0	0	33	21	3	0	11
1833	57	0.29	0	13	0	0	2904	18	13	0	0	33	21	3	0	11
1834	57	0.29	0	14	0	0	2904	19	12	0	0	33	22	3	0	11
1835	57	0.3	0.01	15	0	0	2992	20	11	0	0	34	22	3	0	11
1836	57	0.3	0	16	0	0	2992	21	10	0	0	34	22	3	0	11
1837	57	0.29	-0.01	17	0	0	2904	22	9	0	0	33	22	3	0	11
1838	57	0.29	0	18	0	0	2904	23	8	0	0	33	22	3	0	11
1839	57	0.3	0.01	19	0	0	2992	24	7	0	0	34	23	3	0	11
1840	57	0.3	0	20	0	0	2992	25	6	0	0	34	23	3	0	11
1841	57	0.3	0	1	0	0	2992	26	5	0	0	34	23	3	0	11
1842	57	0.3	0	2	0	0	2992	27	4	0	0	34	23	3	0	12
1843	57	0.32	0.02	3	0	0	3168	28	3	0	0	36	24	3	0	13
1844	57	0.32	0	4	0	0	3168	29	2	0	0	36	25	3	0	12
1845	57	0.32	0	5	0	0	3168	30	1	0	0	36	26	3	0	12
1846	58	0.01	0.01	6	0	0	89	1	45	0	0	1	13	1	0	2
1847	58	0.02	0.01	7	0	0	217	2	44	0	0	3	13	1	0	2
1848	58	0.02	0	8	0	0	217	3	43	0	0	3	13	1	0	2
1849	58	0.02	0	9	0	0	217	4	42	0	0	3	14	1	0	2
1850	58	0.02	0	10	0	0	217	5	41	0	0	3	14	1	0	2
1851	58	0.02	0	11	0	0	217	6	40	0	0	3	14	1	0	2
1852	58	0.02	0	12	0	0	217	7	39	0	0	3	14	1	0	2
1853	58	0.02	0	13	0	0	217	8	38	0	0	3	14	1	0	2
1854	58	0.03	0.01	14	0	0	306	9	37	0	0	4	13	1	0	2
1855	58	0.03	0	15	0	0	306	10	36	0	0	4	13	1	0	2
1856	58	0.03	0	16	0	0	306	11	35	0	0	4	13	1	0	2
1857	58	0.03	0	17	0	0	306	12	34	0	0	4	13	1	0	2
1858	58	0.03	0	18	0	0	306	13	33	0	0	4	13	1	0	2
1859	58	0.03	0	19	0	0	306	14	32	0	0	4	13	1	0	2
1860	58	0.03	0	20	0	0	306	15	31	0	0	4	14	1	0	2
1861	58	0.02	-0.01	1	0	0	217	16	30	0	0	3	14	1	0	2
1862	58	0.02	0	2	0	0	217	17	29	0	0	3	14	1	0	2
1863	58	0.02	0	3	0	0	217	18	28	0	0	3	14	1	0	2
1864	58	0.02	0	4	0	0	217	19	27	0	0	3	14	2	0	2
1865	58	0.02	0	5	0	0	217	20	26	0	0	3	14	2	0	2
1866	58	0.02	0	6	0	0	217	21	25	0	0	3	14	2	0	2
1867	58	0.02	0	7	0	0	217	22	24	0	0	3	14	2	0	2
1868	58	0.02	0	8	0	0	246	23	23	0	0	4	14	2	0	2
1869	58	0.02	0	9	0	0	246	24	22	0	0	4	14	2	0	2
1870	58	0.02	0	10	0	0	246	25	21	0	0	4	14	2	0	2
1871	58	0.02	0	11	0	0	246	26	20	0	0	4	14	2	0	2
1872	58	0.02	0	12	0	0	246	27	19	0	0	4	14	2	0	2
1873	58	0.02	0	13	0	0	246	28	18	0	0	4	14	2	0	2
1874	58	0.02	0	14	0	0	246	29	17	0	0	4	14	2	0	2
1875	58	0.02	0	15	0	0	246	30	16	0	0	4	14	2	0	2
1876	58	0.02	0	16	0	0	246	31	15	0	0	4	14	2	0	2
1877	58	0.02	0	17	0	0	246	32	14	0	0	4	14	2	0	2
1878	58	0.02	0	18	0	0	246	33	13	0	0	4	15	2	0	2
1879	58	0.02	0	19	0	0	246	34	12	0	0	4	15	2	0	2
1880	58	0.02	0	20	0	0	246	35	11	0	0	4	15	2	0	2
1881	58	0.02	0	1	0	0	246	36	10	0	0	4	15	2	0	2
1882	58	0.02	0	2	0	0	246	37	9	0	0	4	15	2	0	2
1883	58	0.03	0.01	3	0	0	335	38	8	0	0	5	15	2	0	2
1884	58	0.03	0	4	0	0	335	39	7	0	0	5	15	2	0	2
1885	58	0.03	0	5	0	0	335	40	6	0	0	5	15	2	0	2
1886	58	0.03	0	6	0	0	335	41	5	0	0	5	15	2	0	2
1887	58	0.03	0	7	0	0	335	42	4	0	0	5	16	2	0	2
1888	58	0.03	0	8	0	0	335	43	3	0	0	5	16	2	0	2
1889	58	0.04	0.01	9	0	0	424	44	2	0	0	6	16	2	0	3
1890	58	0.04	0	10	0	0	424	45	1	0	0	6	17	2	0	3
1891	59	0.18	0.18	11	1	0	1809	1	31	0	1	16	7	5	0	8
1892	59	0.26	0.08	12	1	0	2558	2	30	0	1	27	8	5	0	9
1893	59	0.27	0.01	13	1	0	2657	3	29	0	1	29	11	5	0	9
1894	59	0.39	0.12	14	1	0	3891	4	28	0	1	44	11	6	1	10
1895	59	0.48	0.09	15	1	0	4824	5	27	0	2	51	7	6	1	11
1896	59	0.54	0.06	16	1	0	5403	6	26	0	2	56	7	8	2	12
1897	59	0.55	0.01	17	1	0	5469	7	25	0	2	58	7	8	2	11
1898	59	0.55	0	18	1	0	5502	8	24	0	2	59	8	8	2	11
1899	59	0.66	0.11	19	1	0	6561	9	23	0	2	66	8	8	2	11
1900	59	0.7	0.04	20	1	0	7013	10	22	0	2	70	9	8	2	11
1901	59	0.74	0.04	1	1	0	7371	11	21	0	2	75	10	8	3	12
1902	59	0.73	-0.01	2	1	0	7338	12	20	0	2	75	10	8	3	12
1903	59	0.75	0.02	3	1	0	7498	13	19	0	2	76	13	8	3	12
1904	59	0.88	0.13	4	1	0	8836	14	18	0	2	93	16	8	3	12
1905	59	0.92	0.04	5	1	0	9166	15	17	0	2	97	16	8	4	12
1906	59	0.94	0.02	6	1	0	9425	16	16	0	2	100	18	9	4	12
1907	59	0.95	0.01	7	1	0	9524	17	15	0	2	102	18	9	4	12
1908	59	1.09	0.14	8	1	1	10870	18	14	0	2	108	18	10	5	12
1909	59	1.09	0	9	1	0	10870	19	13	0	2	108	20	10	5	12
1910	59	1.09	0	10	1	0	10903	20	12	0	2	109	20	10	5	12
1911	59	1.13	0.04	11	1	0	11256	21	11	0	2	111	21	10	5	12
1912	59	1.14	0.01	12	1	0	11449	22	10	0	2	113	21	10	5	12
1913	59	1.17	0.03	13	1	0	11680	23	9	0	2	117	21	10	5	12
1914	59	1.23	0.06	14	1	0	12335	24	8	0	2	127	21	10	5	12
1915	59	1.26	0.03	15	1	0	12566	25	7	0	2	132	21	11	5	12
1916	59	1.27	0.01	16	1	0	12699	26	6	0	3	135	21	12	5	12
1917	59	3.79	2.52	17	1	0	37943	27	5	0	3	213	23	16	5	12
1918	59	6.32	2.53	18	1	0	63182	28	4	0	3	290	29	23	6	13
1919	59	6.77	0.45	19	1	0	67749	29	3	0	4	320	37	23	6	13
1920	59	7	0.23	20	1	0	70037	30	2	0	4	339	39	23	6	14
1921	59	7.08	0.08	1	1	0	70842	31	1	0	4	343	38	23	6	14
1922	60	0	0	2	1	0	1	1	31	0	0	0	1	0	0	0
1923	60	0.25	0.25	3	1	0	2451	2	30	0	0	15	5	0	0	1
1924	60	0.28	0.03	4	1	0	2760	3	29	0	0	19	6	0	0	1
1925	60	0.28	0	5	1	0	2820	4	28	0	0	20	6	0	0	1
1926	60	0.28	0	6	1	0	2820	5	27	0	0	20	6	0	0	1
1927	60	0.29	0.01	7	1	0	2889	6	26	0	0	21	6	0	0	0
1928	60	0.29	0	8	1	0	2889	7	25	0	0	21	6	0	0	0
1929	60	0.29	0	9	1	0	2889	8	24	0	0	21	6	0	0	0
1930	60	0.29	0	10	1	0	2889	9	23	0	0	21	6	0	0	0
1931	60	0.29	0	11	1	0	2889	10	22	0	0	21	6	0	0	0
1932	60	0.29	0	12	1	0	2889	11	21	0	0	21	6	0	0	0
1933	60	0.29	0	13	1	0	2889	12	20	0	0	21	6	0	0	0
1934	60	0.31	0.02	14	1	0	3069	13	19	0	0	22	6	0	0	0
1935	60	0.31	0	15	1	0	3129	14	18	0	0	23	6	0	0	0
1936	60	0.31	0	16	1	0	3129	15	17	0	0	23	6	0	0	0
1937	60	0.31	0	17	1	0	3129	16	16	0	0	23	6	0	0	0
1938	60	0.31	0	18	1	0	3069	17	15	0	0	22	7	0	0	0
1939	60	0.31	0	19	1	0	3069	18	14	0	0	22	7	0	0	0
1940	60	0.31	0	20	1	0	3069	19	13	0	0	22	8	0	0	0
1941	60	0.31	0	1	1	0	3069	20	12	0	0	22	8	0	0	0
1942	60	0.31	0	2	1	0	3069	21	11	0	0	22	8	0	0	0
1943	60	0.31	0	3	1	0	3069	22	10	0	0	22	8	0	0	0
1944	60	0.31	0	4	1	0	3069	23	9	0	0	22	9	0	0	0
1945	60	0.35	0.04	5	1	0	3456	24	8	0	0	27	11	0	0	0
1946	60	0.39	0.04	6	1	0	3876	25	7	0	0	33	11	0	0	0
1947	60	0.42	0.03	7	1	0	4194	26	6	0	0	38	11	0	0	0
1948	60	0.46	0.04	8	1	0	4572	27	5	0	0	44	13	0	0	0
1949	60	0.48	0.02	9	1	0	4831	28	4	0	1	49	16	0	0	0
1950	60	0.83	0.35	10	1	0	8290	29	3	0	1	74	18	0	0	1
1951	60	1.12	0.29	11	1	1	11194	30	2	0	1	101	22	0	0	2
1952	60	1.19	0.07	12	1	0	11891	31	1	0	2	113	22	1	0	2
1953	61	0.02	0.02	13	0	0	227	1	30	0	0	2	24	0	0	0
1954	61	0.04	0.02	14	0	0	351	2	29	0	0	5	27	1	0	3
1955	61	0.04	0	15	0	0	379	3	28	0	0	6	27	1	0	4
1956	61	0.04	0	16	0	0	379	4	27	0	0	6	28	1	0	4
1957	61	0.04	0	17	0	0	379	5	26	0	0	6	29	1	0	4
1958	61	0.04	0	18	0	0	379	6	25	0	0	6	30	1	0	4
1959	61	0.04	0	19	0	0	379	7	24	0	0	6	30	1	0	3
1960	61	0.04	0	20	0	0	447	8	23	0	0	7	31	1	0	3
1961	61	0.04	0	1	0	0	447	9	22	0	0	7	31	1	0	3
1962	61	0.05	0.01	2	0	0	515	10	21	0	0	8	32	1	0	3
1963	61	0.05	0	3	0	0	515	11	20	0	0	8	32	1	0	3
1964	61	0.05	0	4	0	0	515	12	19	0	0	8	32	1	0	3
1965	61	0.05	0	5	0	0	515	13	18	0	0	8	32	1	0	4
1966	61	0.05	0	6	0	0	515	14	17	0	0	8	32	1	0	4
1967	61	0.05	0	7	0	0	515	15	16	0	0	8	32	1	0	4
1968	61	0.05	0	8	0	0	515	16	15	0	0	8	31	1	0	4
1969	61	0.05	0	9	0	0	515	17	14	0	0	8	32	1	0	4
1970	61	0.05	0	10	0	0	515	18	13	0	0	8	32	1	0	4
1971	61	0.06	0.01	11	0	0	583	19	12	0	0	9	32	1	0	4
1972	61	0.07	0.01	12	0	0	651	20	11	0	0	10	32	1	0	4
1973	61	0.07	0	13	0	0	651	21	10	0	0	10	32	1	0	4
1974	61	0.07	0	14	0	0	651	22	9	0	0	10	33	1	0	4
1975	61	0.07	0	15	0	0	651	23	8	0	0	10	33	1	0	4
1976	61	0.07	0	16	0	0	651	24	7	0	0	10	33	1	0	4
1977	61	0.07	0	17	0	0	651	25	6	0	0	10	33	1	0	4
1978	61	0.07	0	18	0	0	651	26	5	0	0	10	33	1	0	4
1979	61	0.05	-0.02	19	0	0	520	27	4	0	0	10	33	1	0	4
1980	61	0.05	0	20	0	0	520	28	3	0	0	10	34	1	0	4
1981	61	0.05	0	1	0	0	520	29	2	0	0	10	34	1	0	4
1982	61	0.05	0	2	0	0	520	30	1	0	0	10	34	1	0	4
1983	62	0.05	0.05	3	0	0	468	1	30	0	0	9	4	0	0	4
1984	62	0.05	0	4	0	0	542	2	29	0	0	11	5	1	0	4
1985	62	0.1	0.05	5	0	0	1010	3	28	0	0	17	5	1	0	3
1986	62	0.12	0.02	6	0	0	1207	4	27	0	0	21	7	1	0	3
1987	62	0.13	0.01	7	0	0	1257	5	26	0	0	23	7	1	0	4
1988	62	0.13	0	8	0	0	1257	6	25	0	0	23	8	1	0	4
1989	62	0.16	0.03	9	0	0	1551	7	24	0	0	24	8	1	0	4
1990	62	0.16	0	10	0	0	1551	8	23	0	0	24	8	1	0	4
1991	62	0.16	0	11	0	0	1551	9	22	0	0	24	8	1	0	3
1992	62	0.16	0	12	0	0	1551	10	21	0	0	24	8	1	0	3
1993	62	0.16	0	13	0	0	1551	11	20	0	0	24	8	1	0	3
1994	62	0.16	0	14	0	0	1551	12	19	0	0	24	7	1	0	3
1995	62	0.16	0	15	0	0	1649	13	18	0	0	25	7	1	0	3
1996	62	0.35	0.19	16	0	0	3462	14	17	0	0	32	8	1	0	3
1997	62	0.35	0	17	0	0	3462	15	16	0	0	32	8	1	0	3
1998	62	0.36	0.01	18	0	0	3560	16	15	0	0	33	8	1	0	3
[truncated: 26,881 more rows]
